# Supplementary material for: Men and women differ in their perception of gender bias in research institutions
Source: PLoS One. 2019 Dec 5;14(12):e0225763. doi: 10.1371/journal.pone.0225763 (PMC6894819; doi:10.1371/journal.pone.0225763)
Supplement: S1 Appendix — (XLSX) [file pone.0225763.s001.xlsx]

## Sheet: Coding
Gender
Code
1	Woman
2	Man
3	Prefer not to answer
Age
Code
1	Prefer not to answer
2	21 to 25
3	26 to 30
4	31 to 35
5	36 to 40
6	41 to 45
7	46 to 50
8	51 to 55
9	56 to 60
10	61 to 65
11	66 and over
Position
Code
1	Centre director / Director de centro
2	Head of school/division/department / Director de escuela o departamento
3	Emeritus professor / Profesor Emérito
4	Professor / Catedrático
5	Reader / Profesor Titular
6	Senior Lecturer / Profesor Titular
7	Lecturer / Profesor Contratado Doctor
8	Group leader / Científico Titular
9	Associate lecturer / Profesor Asociado
10	Research Fellow / Investigador Ramón y Cajal y equivalentes
11	Postdoctoral Fellow / Investigador Postdoctoral (Conseguida en convocatoria pública)
12	Postdoctoral Research Associate / Investigador Postdoctoral (Tras proceso de selección de la institución/empresa)
13	Research Assistant / Personal Investigador trabajando en un proyecto de I+D+i
14	Research Technician / Técnico de laboratorio
15	PhD Student / Personal Investigador en Formación, realizando una tesis doctoral
16	Master student / Estudiante de máster
17	Undergraduate student / Estudiante de grado
Position coded
1	Reserarch student
2	Early career researcher
3	Intermediate career researcher
4	Senior researcher
Research area
Code
1	Biological sciences
2	Medical & Health sciences
3	Business & Finance
4	Chemical Sciences
5	Earth sciences
6	Engineering & computing
7	Humanities & Arts
8	Law
9	Maths & physical sciences
10	Social sciences

## Sheet: Responses
gender	age	institution	position	position coded	res_area	gender_eq_1	gender_eq_2	gender_eq_3	gender_eq_4	gender_eq_5	gender_eq_6	gender_eq_7	gender_eq_8	gender_alloc_1	gender_alloc_2	gender_alloc_3	gender_alloc_4	gender_alloc_5	gender_alloc_6	gender_alloc_7	gender_alloc_8	gender_alloc_9	gender_alloc_10	gender_alloc_11	gender_alloc_12	gender_alloc_13	gender_alloc_14	gender_alloc_15
2	5	Universitat Autònoma de Barcelona	7	3	2	7	6	6	6	4	5	2	3	4	4	4	4	4	4	4	4	4	4		4	1	4	4
1	5	URL	13	2	10	6	6	7	7	7	7	2	7	5	4	4	4	4	4	4	4	4	4	4	4	4	0	4
1	9	Universidad Carlos III de Madrid	9	3	6	1	1	1	5	3	1	7	7	7	4	4	7	7	7	7	7	7	7	7	7	2	2	2
1	8	URL	7	3	10	7	7	5	7	6	6	2	6	4	5	4	4	4	4	4	4	4	4	4	4		4	4
1	9	University	4	4	1	3	4	2	3	1	1	2	6	6	4	5	7	4	5	6	5	4	6	4	6	4	0	3
2	2	University of Granada	15	1	2	6	5	6	6	7	7	3	5	4	4	4	4	4	4	4	4	4	4	0	4	4	0	4
1	5	Universidad de León	15	1	1	2	3	2	2	4	4	5	4	6	4	6	6	6	6	6	6	4	6	6	6	4	4	6
1	5	Technical University of Madrid	15	1	6	5	1	2	1	4	2	6	7	7	4	4	6	5	6	7	5	5	4	4	4	2	4	4
1	3	Universidad de Murcia	0	1	7	7	6	4	6	6	6	3	5	4	4	4	4	4	4	5	4	4	4	4	4	4	4	4
1	6	Deusto University	15	1	3	6	4	6	5	6	6	2	6	4	0	6	5	4	5	7	4	4	4	4	5	5	6	4
1	6	INEFC - U. of Barcelona	6	4	10	3	6	6	3	7	5	2	7	7	4	6	7	5	6	7	5	5	6	6	5	3	3	4
1	4	Institut Josep Carreras	0	3	2	7	0	5	5	5	7	4	7	4	4	4	4	4	4	4	4	4	4	4	4	2	4	4
1	7	UMH	7	3	2	6	4	6	6	3	3	5	7	4	7	7		5	7	7	5	5	6	7	6	6	5	4
1	11	Universitat Autonoma de Barcelona	4	4	2	6	6	5	6	6	6	6	7	6	5	6	5	5	5	6	5	5	7	7	7	6	6	5
1	5	Universidad de Murcia	7	3	2	4	3	5	5	6	6	2	6	5	5	5	5	5	7	7	5	4	4	4	4	4	0	4
1	4	University of the Basque Country (UPV/EHU)	7	3	2	4	2	1	0	5	5	4	5	4	4	5	6	5	4	4	5	4	4	4	5	3		3
1	6	University of Seville	1	4	2	7	5	6	0	5	6	1	4	4	4	4	6	4	4	4	4	4	5	4	4	4	4	4
2	11	CSIC-IDIBAPS	3	4	2	7	0	6	0	6	7	1	2	4	4	4	3	3	2	4	4	4	4	3	4	2	0	4
2	7	University of the Basque Country	5	4	1	5	4	5	4	7	4	5	7	6	4	4	5	5	6	5	6	4	4	4	4	4	4	4
1	4		12	2	2	5	6	1	1	1	5	0	0	7	6	7	7	7	7	7	7	6	6	7	7	2	0	0
1	7	Universidad de Zaragoza	5	4	1	6	6	2	6	6	4	5	6	4	4	4	5	4	4	5	4	4	4	0	4	4	0	4
2	8	SERGAS	8	4	2	7	7	0	7	7	7	1	1	4	4	4	4	4	2	2	2	2	4	4	4	2	4	4
1	9	Universidad de Castilla-La Mancha	4	4	2	7	6	7	7	6	3	5	7	6	6	4	6	4	5	6	6	4	4	5	4	4	4	4
1	3		15	1	2	7	4	4	5	6	6	2	2	4	4	4	4	4	4	4	4	4	4	4	4	4	4	4
1	9	Mondragon University	5	4	6	7	6	6	4	5	5	2	6	4	4	4	4	4	4	4	4	4	4	4	4	4	4	4
2	5	Hospital	2	4	2	7	7	6	6	5	6	2	3	2	3	3	4	4	4	4	4	3	4	4	4	3	4	4
1	6	university of leon	6	4	6	5	5	2	3	4	3	6	6	6	6	6	6	6	6	7	6	7	7	4	7	6	6	6
1	7		8	4	9	6	5	7	7	6	5	7	7	4	4	4	4	5	5	5	5	4	5	5	4	3	3	4
2	7	Universidad Complutense de Madrid	6	4	9	6	6	5	6	7	6	7	7	4	4	4	5	5	4	4	4	4	5	5	4	2	0	4
2	3	Josep Carreras Leukaemia Research Institute	15	1	1	3	2	1	4	4	6	6	7	5	5	4	6	5	4	6	6	6	5	5	5	4	4	4
1	4		15	1	1	1	1	1	6	6	1	7	7	4	4	5	5	5	4	7	7	4	7	7	7	4	4	4
2	11	INSTITUTE FOR LEUKAEMIA RESEARCH JOSEP CARRERAS	3	4	2	7	7	6	6	6	6	5	6	6	5	6	6	4	4	5	5	4	4	4	4	2	3	4
1	3	Instut Càtala d'Investigació Química	15	1	4	3	4	2	6	4	2	7	7	0	6	6	7	6	6	7	6	5	7	7	6	2	2	5
1	6	Universitat Autònoma de Barcelona	6	4	7	7	4	6	5	7	7	1	6	4	4	4	4	4	4	4	4	4	4	4	4	4	0	4
1	3	crag	15	1	1	5	3	1	1	4	4	0	0	4	4	4	5	4	5	6	5	4	4	0	5	2	0	5
2	9	Institut Josep Carreras	1	4	2	7	7	7	7	7	7	1	1	2	2	2	2	2	2	2	2	2	3	3	3	3	3	3
1	4	Josep Carreras Leukemia Research Institute	14	2	1	6	0	0	0	4	4	7	7	4	4	4	0	4	0	0	0	4	5	0	4	3	0	0
2	8	Ramon Llull University - Social Education and Social Work Pere Tarrés Faculty	7	3	10	6	6	6	6	6	6	2	4	4	4	4	4	4	4	5	4	4	4	4	5	4	4	4
1	6	Josep Carreras Leukaemia Research Institute	11	2	2	7	0	7	7	7	4	7	7	4	4	5	6	4		6	4	6	6	0	6	0	0	0
1	4	Josep Carreras Leukaemia Research Institute	13	2	2	6	6	4	5	5	3	7	7	4	4	4	4	4	4	6	5	4	5	5	5	4	0	4
1	4	Universidad de Deusto	7	3	2	6	7	6	7	7	7	1	6	6	4	5	6	4	4	5	4	4	4	4	4	2	4	4
2	2	Institut Josep Carreras	15	1	1	7	6	6	6	7	5	2	6	4	5	3	2	5	5	6	5	4	4	0	5	3	0	4
1	5	Josep Carreras Leukaemia Research Institute	8	4	2	7	7	1	0	4	4	7	7	4	4	4	5	4	4	4	4	4	5	5	4	4	0	4
2	8	University of Valencia	2	4	10	6	5	6	6	6	5	7	7	5	6	5	5	4	5	6	6	4	4	4	4	3	0	5
1	8	Universidad de Deusto	5	4	6	7	6	5	6	0	6	2	2	6	4	6	4	4	4	6	5	4	4	4	4	4	4	4
1	7	GENYO	10	3	2	5	4	2	2	6	6	3	6	4	5	5	5	5	4	4	4	4	4	4	5	3	0	4
1	9	Universidad Autónoma de Barcelona	5	4	10	3	3	6	0	6	3	6	7	6	0	5	5	0	6	7	6	5	6	5	7	4	0	3
1	6	Josep Carreras Leukaemis research institute	8	4	1	3	4	5	4	1	4	7	7	6	4	2	7	5	5	5	6	5	4	4	4	3	3	4
1	2	Josep Carreras Leukaemia Research Institute	15	1	1	5	3	2	2	3	3	7	7	4	4	4	4	4	4	7	5	4	4	4	4	3	0	3
2	4	Josep Carreras Institute	12	2	1	5	4	2	4	4	3	6	5	4	4	5	5	5	4	5	5	3	4	5	5	4	4	4
1	3		15	1	1	6	6	3	6	6	5	6	7	4	4	4	6	5	6	6	6	4	6	4	5	5	0	4
1	8	Centre de Recerca en Agrigenòmica	8	4	1	2	4	2	4	6	2	5	7	7	6	7	7	7	6	7	7	4	6	7	7	4	0	5
2	2	Universitat Autònoma de Barcelona	15	1	10	3	5	2	4	7	5	4	6	6	4	4	7	5	5	7	6	5	4	4	5	2	0	4
2	5	University of Deusto	7	3	6	7	6	4	7	7	5	2	5	4	4	4	5	4	4	4	4	4	4	4	4	4	4	3
1	8	Universitat Jaume I	4	4	7	6	5	6	4	6	5	4	0	4	4	4	5	4	5	5	5	4	7	7	7	2	0	4
1	8		5	4	1	7	6	0	4	7	6	6	6	4	4	4	4	4	4	4	4	4	5	5	4	4	4	4
1	7	CSIC	13	2	1	2	2	2	3	3	3	7	7	3	4	6	6	6	6	6	6	0	6	6	6	2	0	0
1	7	HOSPITAL UNIVERSITARIO PUERTA DE HIERRO MAJADAHONDA	0	3	2	7	7	7	7	6	3	1	3	4	5	4	4	4	5	5	4	4	4	4	4	3	4	5
1	3	Neiker	15	1	2	6	7	7	7	4	4	2	6	4	5	4	5	4	4	5	4	4	4	4	5	3	4	4
1	5	University of Deusto	6	4	3	6	4	6	4	6	3	3	6	5	4	5	3	6	4	5	5	4	7	5	5	3	2	4
1	9	Universidad de León	5	4	1	6	6	1	1	7	0	1	0	4	4	4	4	4	4	4	4	4	4	4	4	4	4	4
1	4	Centro Andaluz de Biología del Desarrollo (Andalusian Centre for Developmental Biology)	15	1	1	4	3	5	4	4	3	7	7	7	7	7	4	4	5	7	7	6	6	4	7	2	4	6
1	8	University of Salamanca	5	4	2	3	2	3	0	4	3	7	7	6	7	6	6	6	5	6	6	6	6	0	6	5	0	6
1	6	Spanish National Cancer Research Center (CNIO)	8	4	2	6	5	6	5	4	5	6	6	5	5	6	6	4	5	5	4	6	6	6	6	2	2	0
1	5	Hospital Clinic de Barcelona	0	4	1	5	6	5	5	6	3	1	7	4	4	4	4	4	4	4	4	4	4	4	4	4	4	4
1	8	Institute of Astrophysics of Canary Islands	0	4	9	6	7	7	7	6	5	7	7	5	4	4	5	4	4	6	4	4	5	4	5	3	4	4
1	5	Instituto de Investigación Sanitaria La Fe	12	2	1	5	3	2	5	5	5	6	6	4	3	4	6	4	4	7	6	4	5	5	5	4	4	2
1	5	Universidad Antonio de Nebrija	2	4	10	6	6	1	5	7	5	2	6	7	7	7	7	6	7	7	5	5	4	4	5	2	2	4
2	6	Universidad Complutense de Madrid	6	4	2	6	4	5	6	7	6	6	7	6	6	4	6	6	7	7	6	4	6	5	6	3	2	2
1	1	Instituto Cajal	17	1	2	7	7	3	7	6	4	1	7	6	4	4	5	6	6	6	6	4	4	0	6	6	4	4
2	7	CSIC	8	4	2	6	5	6	4	6	5	6	6	4	4	3	3	4	4	4	4	4	4	4	4	4	0	4
1	7	University of Valencia	14	2	9	1	2	1	1	7	1	7	7	7	5	6	6	6	7	7	7	4	4	0	5	5	0	4
1	3	DEUSTO	15	1	10	6	6	6	6	5	5	2	7	4	4	4	4	4	4	4	4	4	4	4	4	4	6	4
1	7	Instituto de Salud Carlos III	10	3	2	6	5	3	3	6	6	5	7	4	4	4	5	5	4	5	4	4	4	4	4	3	4	4
1	5	Universidad de las Islas Baleares	7	3	7	3	3	3	3	2	1	0	0	6	6	6	6	6	6	6	6	6	4	5	6	3		6
1	8		6	4	2	6	0	0	0	6	6	4	7	4	4	4	4	4	4	4	4	4	4	4	4	4	4	4
1	7	Universidad Rey Juan Carlos	6	4	1	7	7	3	7	6	4	7	7	4	4	4	6	0	4	6	5	4	4	0	4	3	0	4
1	9	Complutense University of Madrid	5	4	1	7	7	2	7	7	7	2	6	4	4	4	6	4	4	4	4	4	4	0	6	0	0	4
1	8	Universidad Complutense de Madrid	5	4	1	6	2	4	4	2	2	1	6	5	6	7	6	0	7	7	7	7	7	5	6	4	0	4
2	10	Universitat Pompeu Fabra	4	4	1	3	7	7	7	7	5	7	7	4	6	6		7	7	6	5	4	6	4	6	4	4	4
1	9	University of Sevilla	4	4	2	7	7	7	5	7	7		1	4	4	4	4	4	4	4	4	4		4	4	4	4	4
2	5	Hospital Universitario Central de Asturias- IUOPA	8	4	2	6	7	6	6		5	7	6	6	6	4	4	4	4	5	5	4	4	4	5	5	0	5
1	8	Universidad de Santiago de Compostela	5	4	1	7	4	7	4	7	6	6	0	5	4	5	5	5	4	4	4	4	4	4	4	4	4	4
1	8	Deusto University	7	3	10	7	7	7	7	7	6	1	6	5	2	6	5	5	4	4	5	4	4	4	4	2	4	4
2	8	University of Deusto	6	4	10	7	7	3	6	7	7	6	5	4	4	4	4	4	0	5	5	4	4	4	5	6	6	4
1	7	Universtat Autonoma de Barcelona	4	4	10	5	3	5	3	7	6	7	7	6	4	5	5	5	4	5	4	4	5	4	6	6	0	5
1	3	IIAG	15	1	1	7	4	4	4	7	7	1	5	4	4	4	4	4	4	4	4	4	4	4	4	4	4	4
1	4	Universidad de Salamanca	9	3	7	7	6	7	6	7	7	4	7	4	4	4	4	4	4	5	4	4	4	0	4	4	0	4
1	2	Universidad Carlos III de Madrid	15	1	6	6	4	2	5	5	3	7	7	4	4	4	4	4	4	4	5	4	4	4	4	2	4	4
1	2	Universitat Autònoma de Barcelona	15	1	5	4	4	3	4	5	4	6	7	5	5	4	4	4	5	6	5	0	0	0	0	0	0	4
2	4	Institute of Space Sciences	15	1	9	7	4	5	6	6	6	4	5	4	4	4	4	4	4	4	4	4	4	4	4	4	4	4
1	8	Consejo Superior de Investigaciones Científicas	8	4	1	6	4	3	3	3	3	2	6	4	4	4	4	5	4	4	4	4	4	4	4	4	4	4
1	5		8	4	1	7	7	7	7	4	3	3	7	4	4	5	4	4	4	5	4	4	4	0	4	4	0	0
1	7	INIA	8	4	1	6	6	5	5	6	6	6	0	5	4	5	6	6	7	7	7	6	6	6	7	2	2	2
2	9	Universidad de Vigo	6	4	1	7	4	3	0	0	6	5	7	4	0	0	0	0	6	6	0	4	0	0	4	4	0	4
2	7	University	7	3	2	7	6	0	0	7	7	1	1	4	4	4	4	4	4	4	4	4	4	4	4	4	0	4
1	5	University of Salamanca	7	3	4	7	7	4	5	6	6	3	5	4	4	5	5	5	4	5	6	4	6	6	6	3	4	4
2	5	Universidad de Salamanca	7	3	1	5	4	2	4	3	2	1	6	4	5	6	7	6	4	6	4	4	4	4	6	4	0	4
2	4	University of Leon	11	2	3	6	4	6	4	6	6	2	4	4	4	3	4	4	4	4	4	4	4	4	4	4	4	3
1	4	URL-Institució a la qual es pertany	7	3	8	3	5	3	6	7	7	7	7	4	2	5	7	4	5	6	6	5	7	7	6	3	2	4
1	6	University	12	2	1	6	4	6	5	3	5	3	3	4	4	4	5	5	5	5	5	4	5	5	5	3	3	4
2	10	UCAM Catholic University of Murcia - Spain	4	4	2	7	6	6	5	7	6	2	5	4	3	0	5		3	4	5	3	4	0	4	5	6	4
2	8	Santiago de Compostela University	5	4	2	7	7	7	7	3	7	7	4	1	1	1	1	1	1	1	1	1	7	4	1	1	0	4
2	8		4	4	1	7	5	7	7	7	7	7	7	4	4	4	4	4	4	4	4	4	4	4	4	4	4	4
2	4	URL - Facultat d'Educació Social i Treball Social	9	3	10	7	0	0	0	7	7	2	6	4	4	4	0	3	0	0	0	4	4	0	0	0	0	4
2	8	Universidad de Cantabria	4	4	9	7	7	7	7	3	4	6	6	4	4	3	0	3	0	5	0	0	0	0	0	6	0	6
1	3	CNIC	15	1	1	6	5	2	5	6	6	7	7	6	4	6	0	0	6	7	4	4	0	0	0	3	0	4
1	7	UPF	5	4	1	3	6	3	5	6	3	7	7	5	4	6	6	6	6	6	4	4	6	6	6	6	0	6
2	8	Universitat de Barcelona	5	4	9	7	5	6	6	3	3	7	7	5	4	4	6	4	4	5	3	4	5	5	4	4	4	4
2	2	UB	15	1	1	7	6	2	4	6	6	5	6	4	4	4	4	4	4	4	4	4	4	4	4	4	4	4
1	8	Hospital Virgen del Rocio/IBIS	8	4	1	5	4	7	7	7	7	7	7	4	4	4	6	0	4	5	6	4	0	0	5	0	0	4
2	9	CSIC	8	4	1	6	6	3	5	0	5	2	6	4	4		6	4	4	4	4	4	6	5	4	4		4
1	5	Instituto de Neurociencias (CSIC-UMH)	12	2	1	6	6	2	3	5	4	7	7	4	4	4	5	5	5	5	5	4	4	6	6	4	4	5
1	2	CNIC	15	1	1	7	7	6	7	7	7	5	7	4	4	4	4	4	4	4	4	4	4	0	4	0	0	0
1	3	University of Deusto	12	2	8	7	7	7	7	7	7	2	4	4	3	3	4	4	3	4	4	3	4	4	4	3	4	4
2	9	University of Santiago de Compostela	6	4	7	2	2	6	5	5	2	7	7	6	5	5	7	5	6	6	6	4	5	5	6	6	5	5
1	7	IEEC	12	2	9	5	5	5	5	5	3	0	0	0	4	5	6	4	5	5	5	4	4	0	7	4	0	4
1	6	University of Vigo	12	2	1	7	7	5	6	6	3	6	6	0	4	5	5	5	5	5	4	4	4	4	4	4	4	4
1	4	Instituto de Astrofísica de Canarias	12	2	9	3	2	5	2	2	2	0	0	7	0	4	5	4	5	6	0	4	0	0	6	4	4	0
1	8	Universitat Ramon Llull	4	4	1	6	3	1	3	4	4	6	7	5	4	5	5	4	6	6	6	7	5	4	5	4	6	4
1	10	Universitat Ramon Llull (URL) - Blanquerna School of Health Science	6	4	2	6	4	5	5	7	5	7	7	6	4	4	4	4	5	5	4	4	4	0	4	3	3	4
1	7	URL-Blanquerna	5	4	10	7	4	5	6	7	7	6	7	4	4	4	4	4	4	4	4	4	4	4	4	4	4	4
1	9	Universidad de Dusto	2	4	10	7	6	6	6	4	4	2	7	4	4	6	5	4	4	7	5	4	4	4	4	1	7	4
2	6	University of Deusto	15	1	7	7	7	7	7	7	7	2	2	4	4	4	4	4	4	4	4	4	4	4	4	4	7	4
2	9	Universidad de Alcalá	5	4	2	7	7	6	7	7	6	2	6	4	4	0	5	0	4	4	5	3	4	4	4	4	3	3
2	5	URL-Blanquerna	7	3	10	3	4	2	3	4	4	7	7	6	6	6	6	6	6	7	6	6	6	6	6	6	6	6
1	4	Universidad de León	13	2	1	2	2	4	6	7	5	7	7	5	4	0	6	4	7	7	6	4	4	4	5	4	0	4
1	3	University of La Laguna	15	1	2	5	5	4	4	6	5	7	7	5	4	4	5	4	4	5	4	4	4	4	4	3	0	4
1	2		15	1	4	6	3	1	6	7	7	6	0	4	4	7	2	5	4	7	5	4	4	4	5	3	4	4
3	6	University of Leon	7	3	6	7	7	7	7	7	6	1	1	4	4	3	3	2	2	4	4	3	4	2	5	4	4	4
1	3	Universidad Autónoma de Madrid	15	1	1	2	4	2	2	7	6	5	7	4	6	6	5	5	7	7	7	7	6	6	6	4	3	4
1	7	Instituto de Astrofisica de Canarias	8	4	9	6	6	5	6	5	5	7	7	4	4	6	7	0	4	5	5	5	3	0	4	3	0	4
1	6	Universidad de León	9	3	10	6	6	3	4	5	5	3	5	4	4	4	3	4	4	5	5	4	4	4	4	3	3	4
2	5	ESADE	6	4	8	6	6	6	4	6	6	2	5	4	3	3	1	1	4	4	4	4	4	4	4	4	4	4
1	4	UNED	7	3	7	4	3	5	5	5	3	7	7	4	4	5	6	4	5	4	4	4	5	5	4	3	0	4
1	9	IAA-CSIC	6	4	9	4	6	7	2	5	5	7	7	5	6	6	6	6	7	7	6	4	6	7	5	2	2	2
2	6	Universidad de León	15	1	8	7	4	2	4	6	6	1	5	4	3	3	5	4	4	4	4	4	4	4	4	3	0	4
1	8	Universidad de Sevilla	5	4	1	7	7	6	5	6	6	6	3	4	4	5	4	5	5	4	5	4	6	6	6	5	3	4
2	9	Instituto de Astrofisica de Canarias	4	4	9	5	6	6	6	6	5	7	7	4	4	4	3	4	4	5	4	4	4	0	5	4	4	4
2	7	Universidad de Valladolid	5	4	6	7	4	6	3	0	2	3	6	4	4	4	4	4	4	4	4	4	4	4	4	4	0	4
1	4	Universidad de Granada	15	1	7	4	4	2	3	6	4	5	6	4	0	5	6	0	4	4	5	0	4	4	4	4	0	4
2	3	Universidad de León	15	1	1	0	4	1	4	0	3	7	7	0	4	4	0	4	0	3	0	4	4	0	4	4	4	4
2	9	Universidad Complutense de Madrid	2	4	9	7	6	6	6	6	6	2	6	4	4	6	5	0	3	6	4	0	4	0	4	3	0	4
2	10	Universitat de Barcelona	4	4	1	7	4	0	6	5	5	7	3	4	4	4	4	0	4	4	4	4	4	4	4	4	4	4
2	7	University of Deusto	7	3	7	4	2	1	2	1	6	1	7	7	4	4	2	4	7	4	2	4	4	4	6	2	0	4
1	7	UCM	7	3	9	6	4	4	4	4	2	7	7	4	4	5	6	5	6	6	6	4	6	6	6	5	4	6
1	6	University of Deusto	0	2	10	6	6	4	5	7	5	2	7	4	4	7	7	7	6	7	4	4	5	4	5	3	5	4
2	8	IAC	4	4	5	6	7	7	7	7	6	6	6	4	4	4	4	4	4	5	4	4	4	0	4	4	4	4
2	5	UPV/EHU	10	3	9	5	2	4	4	4	3	7	7	7	6	5	6	5	5	6	7	5	5	5	4	6	4	4
1	5	Centro de Estudios de Fisica del Cosmos de Aragon	12	2	9	1	1	1	1	6	3	7	7	6	0	6	6	6	6	6	6	4	6	6	6	2	0	2
1	9		5	4	9	5	6	4	6	6	5	0	0	6	4	4	6	5	5	7	5	4	4	5	5	2	3	4
1	9	Prefer not to say	0	2	9	5	5	6	6	6	5	7	7	4	4	4	6	4	4	5	4	4	4	4	4	4	0	0
1	7	ESAC	15	1	9	7	6	6	6	7	7	4	4	5	5	4	4	4	4	4	4	0	4	4	4	4	0	0
2	6		6	4	6	7	5	6	5	7	7	5	5	4	4	4	4	4	4	4	4	4	4	4	4	4	0	4
1	6		12	2	9	3	3	1	1	4	2	6	7	4	4	4	6	0	0	4	5	4	4	0	4	4	0	0
2	6	URL-Blanquerna	0	0	10	7	7	6	7	7	6	2	5	5	5	4	4	4	5	5	4	4	4	4	4	5	5	4
2	8	European Space Agency	8	4	9	7	6	6	7	6	6	6	6	5	4	4	4	4	4	4	4	4	4	4	4	3	4	4
1	3	University of Vigo	15	1	7	3	3	4	3	5	5	3	2	6	5	5	5	5	7	7	6	6	4	5	4	3	6	4
1	4	The Francis Crick Institute	11	2	1	5	5	2	6	4	5	6	7	4	6	4	6	4	4	0	0	4	0	0	5	1	0	0
2	7	CSIC	6	4	9	5	4	3	5	4	4	5	6	4	4	4	5	4	4	4	4	4	3	4	4	4	4	4
1	3	Autonomous University of Barcelona	15	1	1	6	5	4	4	5	4	7	7	0	4	0	6	0	6	0	6	4	0	0	5	0	0	5
1	8	URL-Blanquerna	5	4	10	5	2	5	5	5	2	6	7	5	4	6	6	4	7	7	7	4	7	5	7	1	4	5
1	7	Universidad de Deusto	7	3	10	3	3	3	3	2	2	1	1	5	5	6	7	6	7	7	7	6	7	6	6	2	2	2
1	7	IAA-CSIC	11	2	9	2	2	6	2	2			7	2	0	6	6	6	6	6	6	0						7
1	8		4	4	9	5	7	3	5	4	4	5	6	5	4	4	5	4	5	4	5	6	4	4	5	5	5	4
1	2	Universitat de Barcelona	15	1	9	6	2	1	5	3	2	5	6	4	4	4	5	4	6	6	6	4	6	0	6	2	0	4
2	4	Universidad Autónoma de Madrid	11	2	6	6	6	3	7	5	6	5	7	4	3	6	4	4	4	5	4	4	4	4	5	4	0	4
3	11	Prefer not to say	3	4	9	6	7	7	7	6	6	7	7	4	4	4	4	4	4	5	4	4	4	5	4	3	4	4
1	9	university	5	4	9	6	3	2	3	6	4	6	7	4	4	4	4	4	4	5	5	5	5	5	5	5	3	4
1	2		16	1	9	6	6	0	6	0	0	7	6	4	3	0	0	0	6	6	4	5	0	0	5	0	0	6
2	6	Centro de Astrobiología	8	4	9	7	6	6	6	6	6	2	4	4	4	4	4	4	4	4	4	4	4	4	4	4	4	4
1	7	Universidad Carlos III de Madrid	4	4	6	5	3	1	3	5	1	5	7	5	4	4	5	4	4	5	4	4	6	6	6	4	4	4
1	8	CSIC	5	4	9	1	1	0	1	1	1	7	7	7	7	7	7	7	7	7	7	7	7	7	7	7	0	7
1	3	Instituto de Astrofísica de Canarias	15	1	9	6	0	2	6	7	4	5	6	4	4	0	6	4	4	0	0	4	0	0	0	2	0	0
1	8	Universidad Rey Juan Carlos	5	4	10	2	1	1	1	4	2	0	0	7	7	7	7	7	5	7	7	6	7	7	7	5	0	6
1	3	National Council for Research, Consejo Superior de Investigaciones Científicas (CSIC)	12	2	1	6	4	7	4	4	4	7	7	0	0	0	0	0	0	0	0	0	0	0	0	0	0	0
2	7	CAHA	8	4	9	3	1	6	6	7	2	0	4	4	4	4	6	4	6	7	6	4	4	4	5	4	0	0
1	4	University of Alicante	0	4	6	6	7	4	7	2	4	7	7	7	7	7	7	0	4	5	5	4	7	6	7	4	0	4
2	6	UPV/EHU	6	4	9	6	6	7	5	7	6	3	6	5	0	4	4	4	4	5	5	4	4	4	4	0	0	0
3	7		13	2	9	7	5	0		5	7			4	4	4	4	4	4	4	4	4	4	4	4	4	4	4
2	7	CSIC	8	4	9	7	6	7	6	0	6	7	0	4	4	4	4	4	4	4	4	4	4	4	4	4	0	4
2	6	Universidad Complutense de Madrid	5	4	9	2	4	3	6	4	4	7	7	5	5	5	7	7	5	4	4	4	5	6	6	6	4	4
1	4	Iaa	12	2	9	4	7	7	7	7	6	7	7	4	4	0	7	5	6	7	7	0	6	0	6		0	0
2	6	IAC	8	4	9	6	5	6	7	5	6	7	7	6	4	4	4	5	6	6	4	4	6	6	4	7	4	4
1	6	UPV	5	4	6	6	4	6	4	6	6	2	3	4	4	4	6	4	4	4	5	4	5	4	4	4	0	4
1	6	UCM	12	2	9	4	3	4	3	1	2	7	7	6	6	7	7	7	6	7	7	5	7	6	7	2	2	3
2	5	Centro de Astrobiologia (csic-inta)	10	3	9	7	6	6	6	4	4	3	3	4	4	4	4	4	4	4	5	4	4	4	4	4	4	4
1	4	University of Valencia	0	4	9	7	7	5	4	3	2	2	7	7	6	6	5	7	5	7	7	4	6	4	5	1	0	4
1	10	CIEMAT	0	4	9	2	6	1	1	6	4	2	2	4	4	7	7	7	7	7	5	6	4	4	4	3	4	4
1	7	University of Deusto	7	3	10	7	6	6	7	7	7	2	5	4	4	4	4	4	4	4	4	4	4	4	4	4		4
1	6	University of Deusto	7	3	10	2	5	7	5	6	3	7	7	7	6	6	7	7	6	7	7	6	7		5	2	0	4
2	9	Ingeniero de Caminos,Canales y Puertos	0	0	6	6	6	6	6	6	6	6	6	4	4	4	4	4	4	4	4	4	4	4	4	4	4	4
1	1	Universidad Complutense de Madrid	17	1	9	3	3	4	4	4	1	6	7	4	0	0	0	0	0	0	5	4	4	0	4	0	0	0
1	6	Ramon Llull University	9	3	10	4	4	1	2	2	3	1	1	7	7	7	7	6	7	7	7	6	5	5	5	5	2	2
1	5	universidad de la laguna	11	2	4	1	1	2	7	2	1	7	2	6	7	7	7	6	7	7	7	6	7	7	7	7	5	4
2	5	URL-Blanquerna	9	3	3	6	7	5	6	7	7	5	6	4	4	4	4	4	4	4	4	4	4	4	4	4	4	4
1	8	University Ramon Llull-URL	2	4	7	7	5	6	5	7	5	7	7	7	4	7	4	7	7	7	7	4	7	4	7	4	7	4
2	7	URL - Blanquerna	9	3	10	6	7	7	7	7		7	7	4	4	4	4	4	4	5	5	4	4	4	5	4	4	4
1	7	University of Castilla la Mancha (UCLM)	0	4	2	5	4	3	5	6	6	7	7	6	7	5	4	6	4	4	6	4	6	0	6	3	3	2
1	6	Universidad Rey Juan Carlos	4	4	2	7	7	4	4	6	5	2	5	4	4	4	4	4	4	4	4	4	4	4	4	4	4	4
1	7	Universidad Publica de Navarra	6	4	6	6	4	2	5	1	1	0	0	4	6	6	2	4	4	6	5	5	6	5	6	1	1	4
1	3	Universidad de Leon	14	2	6	5	4	2		4	5	6	7	6	4		5	4	5	6	4	4	4	6	6	1	1	3
2	8	Universitat Autònoma de Barcelona	5	4	6	7	0	2	4	4	3	5	7	3	3	2	3	3	3	5	6	4	3	4	4	5	0	4
1	4	IsGlobal	13	2	2	3	5	2	2	7	0	7	7	5	5	6	7	7	6	6	6	5	6	5	4	1	4	3
1	10	Universidad Autonoma de Madrid	5	4	10	2	2	6	5	4	2	7	7	6	7	7	7	7	6	6	6	4	5	5	6	4	0	4
1	7	University of Deusto	12	2	8	2	2	6	2	6	3	5	7	7		7	7	6	4	6	6	4	6	5	5	2	4	7
1	8	Universitat RAmon Llull	7	3	7	2	3	1	3	6	4	1	1	4	5	6	7	6	6	7	6	6	5	5	4	3	4	3
1	2	Deusto University	15	1	2	7	7	7	7	7	7	1	3	4	4	4	4	4	4	4	4	4	4	4	4	4	0	4
2	5	Universidad Rey Juan Carlos	7	3	6	6	6	6	6	7	7	5	0	4	4	4	4	4	4	4	4	4	4	4	4	4	4	4
2	7	Universidad de Las Palmas de Gran Canaria	5	4	6	6	4	5	6	6	5	6	6	4	4	4	4	4	4	4	4	4	4	4	5	4	4	4
2	7	University of Deusto	5	4	8	6	6	5	7	7	7	0	0	4	4	4	7	4	4	7	4	3	5	6	5	4	2	4
2	4	CSIC	12	2	1	7	7	2	7	7	7	1	1	4	4	4	4	4	4	4	4	4	4	0	4	4	4	4
2	6	URL-Blanquerna	7	3	7	6	6	6	5	5	3	7	5	7	5	5	5	3	4	6	5	5	4	4	6	3	7	4
1	7	Autonomous University of Barcelona	7	3	10	6	6	7	6	6	5	2	6	4	6	6	7	6	7	5	4	4	7	7	7	1	4	2
1	4	University of Deusto	7	3	10	6	6	6	6	6	6	2	3	5	5	7	7	6	4	4	5	4	4	4	5	3	3	4
2	9	ULE	6	4	6	7	4	0	3	0	4	6	6	0	0	0	0	0	0	4	4	4	4	4	4	4	4	4
1	7	Universidad de Valladolid	5	4	6	4	1	1	6	4	2	7	7	6	0	0	7	6	6	6	5	4	6	6	6	1		2
1	3	University of León	0	1	2	1	1	1	1	6	1	6	6	7	4	6	7	7	7	7	7	7	4	4	5	4	7	4
1	7	URL	4	4	8	2	3	6	3	3	3	4	4	4	4	7	7	7	6	6	7	6	4	4	6	2	4	4
2	9	URL-Blanquerna	6	4	10	3	3	3	3	4	4	6	6	4	4	5	5	4	5	5	5	4	4	5	5	4	4	5
1	7	CSIC	2	4	9	2	6	7	7	4	2	7	7	7	7	7	7	6	6	7	7	6	7	7	6	2	0	0
1	9	Universitat Autònoma de Barcelona	6	4	2	7	7	4	6	6	4	7	7	4	4	4	4	4	4	4	4	4	4	4	4	4	4	4
1	7	Deusto	5	4	3	7	7	7	7	7	5	1	6	4	4	5	7	5	4	5	5	5	4	4	4	4	4	4
1	3	University Autonomous of Barcelona	15	1	1	6	6	6	6	6	5	3	7	4	4	4	5	5	5	5	4	4	4	5	5	4	4	4
1	4	Universidad de Deusto	0	3	10	5	2	2	4	5	2	7	7	5	4	4	6	6	6	6	6	6	6	6	6	2	2	4
2	4	Universidad de Almería	11	2	9	7	3	7	5	2	3	7	7	4	4	4	4	4	4	5	5	4	5	5	5	4	4	4
1	5	Universidad de Deusto	9	3	6	5	2	1	3	6	5	7	7	0	0	0	6	0	6	6	4	4	0	0	6	2	0	4
1	10	CSIC	8	4	1	7	7	7	7	7	6	7	7	4	0	4	4	0	5	6	4	4	5	5	5	3	0	0
2	5	University of Deusto	7	3	10	6	5	5	5	6	6	4	4	6	4	4	7	4	6	6	6	4	5	4	4	4	7	4
2	8	Universidad de Deusto	5	4	6	5	2	1	6	0	0	2	7	0	0	0	6	0	7	0	0	0	0	0	0	2	7	3
2	5	University of Deusto	7	3	10	7	7	7	7	7	7	1	6	4	4	4	5	4	4	4	4	4	4	4	4	4	5	4
1	5	CTB	12	2	1	7	6	4	7	6	3	7	7	7	6	7	7	7	7	7	4	4	4	7	7	4	4	7
1	9	Facultat de Medicina, Universitat de les Illes Balears	7	3	2	7	7	1	7	7	0	0	7	4	4	4	4	4	4	0	0	4	4	4	4	4	4	4
1	5	University of Deusto	15	1	10	7	4	1	4	0	0	2	5	4	4	4	4	4	4	4	4	4	4	4	4	4	0	4
1	2	Universidad de León	15	1	1	7	6	3	5	4	2	5	7	5	4	4	6	4	4	7	5	4	5	4	5	3	1	4
2	6	Universidad de Granada	5	4	6	6	0	3	0	6	6	7	6	0	4	4	5	4	6	5	4	4	4	4	5	3	0	4
1	9	CSIC	8	4	6	5	1	4	6	6	4	6	6	5	5	4	7	5	5	5	5	4	5	4	4	4	5	4
1	10	Universitat de València	4	4	9	6	5	6	7	5	3	3	3	5	6	6	5	5	5	6	6	4	6	5	5	3	4	4
1	5	Rey Juan Carlos University	0	3	6	6	5	6	5	5	5	6	7	4	0	5	6	5	5	5	5	4	5	0	5	4	0	4
1	3	Universitat Autònoma de Barcelona	11	2	5	6	7	2	5	7	5	7	7	5	4	5	5	4	5	6	4	4	5	5	5	3	3	4
1	7	CBMSO-CSIC	13	2	1	6	4	2	4	6	4	7	7	4	5	6	6	6	4	6	6	4	6	6	6	3	2	4
2	3	University of Deusto	15	1	10	7	7	4	7	3	3	1	0	3	2	2	5	4	4	5	5	4	4	4	4	3	0	4
1	8	UNIVERSIDAD REY JUAN CARLOS	5	4	10		2	2	4	3	3	6	7	5	4	4	5	4	5	6	6	4	5	5	5	3	4	3
1	3	Instituto de Ciencias Fotónicas	15	1	9	6	4	2	6	4	4	1	1	4	4	4	4	4	6	6	4	4	3	4	5	4	4	4
2	6	University of Deusto	1	4	10	6	7	5	4	7	7	5	7	5	4	4	4	0	4	4	5	0	4	4	4	0	5	4
1	3	University of Almeria	12	2	5	3	3	2	3	3	3	7	7	4	5	5	6	5	4	6	6	4	5	4	5	4	4	5
1	7	University of the Basque Country	6	4	6	5	1	4	6	7	4	7	7	0	5	5	6	5	6	6	5	4	0	0	5	4	0	6
2	3	University of Deusto	11	2	9	7	0	7	7	0	0	5	5	4	4	4	4	4	4	4	4	4	4	4	4	4	0	4
1	7	Universidad de Valladolid	4	4	9	1	1	1	1	7	2	7	7	7	0		7	0	7	7	7	0	0	0	7	4	0	6
1	8	National Open University of Spain (UNED)	2	4	6	6	6	6	6	6	5	1	6	4	4	4	4	4	4	4	4	4	4	4	4	4	0	4
2	9	Universidad de Leon	2	4	5	7	7	7	7	0	7	1	1	4	4	4	4	4	4	2	4	4	4	4	2	4	0	4
2	6	Universidad de León	7	3	1	6	4	3	5	6	4	4	6	5	4	5	6	5	4	5	6	5	4	5	5	4	5	4
2	7	UAB	6	4	1	7	7	6	7	7	7	7	7	4	4	4	4	4	4	4	4	4	4	4	4	4	4	4
1	6	Univ Deusto	4	4	2	4	7	6	7	7	5	1	4	4	4	4	5	4	4	6	6	4	4	0	4	4	6	4
1	8	Universidad de Deusto	5	4	3	7	4	3	5	7	7	1	5	4	4	4	4	4	4	4	4	4	0	0	4	4	0	4
1	3	Universidad de León	15	1	7	7	7	6	6	5	6	0	7	0	0	6	4	4	5	6	4	4	4	4	6	3	0	2
1	6	deusto	5	4	10	6	6	6	6	6	6	6	6	5	5	5	5	5	5	5	5	5	5	5	5	5	5	5
2	9	Universidad de León	4	4	1	7	5	2	4	6	6	2	3	4	4	3	4	4	4	4	4	4	4	4	4	4		4
2	5	Universidad Autónoma de Madrid	10	3	9	7	5	6	6	7	7	7	7	4	4	4	4	0	0	4	4	4	0	0	4	0	0	4
2	5	Univ. of Córdoba	6	4	6	7	5	5	7	5	3	7	5	3	4	4	4	4	4	4	4	4	4	4	4	4	3	4
3	10		7	3	10	3	4	4	2	2	2	1	0	6	5	3	7	5	5	5	5	0	4	4	5	3	6	3
2	8	University of Deusto	5	4	3	7	7	7	7	7	7	5	5	4	4		4	4	4	4	4	4	4	4	4	4	4	4
1	6	Universidad de Extremadura	4	4	1	7	6	7	6	7	7	2	2	4	4	4	4	4	4	4	4	4	4	4	4	4	4	4
1	7		4	4	6	7	7	7	7	7	6	1	1	4	4	4	4	4	4	4	4	4	4	4	4	4	0	4
2	4	Fundación Deusto	12	2	6	7	7	7	7	7	7	5	5	4	4	4	4	4	4	4	4	4	0	0	0	0	0	0
2	3		7	3	6	7	0	1	0	2	0	1	2	4	4	4	1	4	4	4	4	4	4	4	4	4	4	4
1	7	University of Deusto	10	3	10	6	5	3	6	3	2	4	7	4	4	0	6	6	7	7	5	4	6	0	0	0	0	5
1	4	University of León	7	3	10	6	6	6	7	6	5	5	7	4	4	6	6	5	4	5	6	6	5	5	4	3	3	3
2	5	Universidad de Deusto	7	3	6	5	3	3	4	5	5	4	6	6	6	6	7	6	7	7	6	7	7	6	7	4	4	5
1	7	University of Deusto	2	4	3	7	7	4	7	0	0	4	0	4	4	4	6	4	4	6	5	4	4	4	4	4	5	4
2	5	University of Deusto	12	2	6	6	3	6	5	6	6	6	6	6	6	6	6	5	4	6	5	4	4	5	5	3	4	4
2	8		6	4	6	6	4	5	6	4	4	4	5	4		4			4	4		4						4
1	6	University of Deusto	13	2	10	3	5	7	5	7	5	2	7	5	4	4	6	5	7	7	5	4	5	5	5	2	2	2
1	4	Universidad de Deusto	15	1	10	5	7	5	7	7	5	1	7	1	1	1	7	4	6	7	7	4	4	4	6	2	4	2
1	2	Universidad de Deusto	13	2	2	7	7	7	7	7	7	1	3	4	4	4	4	4	4	4	4	4	4	4	4	4	4	4
2	8	University of Deusto	1	4	3	7	4	4	6	6	6	1	7	5	4	4	4	4	1	2	2	1	4	4	4	1	4	2
2	7	Universitat Politecnica de Valencia	5	4	6	7	5	3	3	4	4	3	3	4	4	4	4	4	4	4	4	4	4	4	4	4	4	4
1	4	Laboratorios Syva	0	0	1	2	2	1	2	2	1	7	7	7	6	6	6	7	6	6	6	4	6	0	0	2	0	0
1	9	UNIVERSIDAD DE LEON	4	4	7	7	7	7	7	7	7	6	6	4	4	4	4	4	4	4	4	4	4	4	4	4	4	4
2	9	University of León	5	4	1	7	5	6	6	6	5	4	0	6	6	5	5	5	7	6	5	4	5	5	4	4	5	4
2	7	Universidad del País Vasco / Euskal Herriko Unibertsitatea	7	3	6	7	6	5	6	0	5	2	4	5	4	4	6	4	4	5	4	4	4	4	4	4	0	4
2	8	Universidad de León	4	4	1	7	7	6	6	7	7	5	5	4	4	4	4	0	4	4	4	4	0	0	4	4	0	4
1	5	Universidad de León	0	3	9	6	4	5	6	5	5	7	7	6	5	7	7	5	6	7	6	4	6	7	6	3	0	6
1	8		4	4	6	6	6	0	0	6	6	6	6
2	6	University of Oviedo	5	4	6	7	7	4	4	7	7	1	4	4	4	4	4	4	4	4	4	4	4	4	4	4	0	4
1	8	Universidad de Málaga	4	4	6	7	7	6	6	4	3	6	4	6	0	6	7	5	5	5	5	6	7	7	7	2	2	3
2	7	Universitat Politècnica de València	5	4	6	4	4	1	5	7	7	6	7	4	4	3	3	4	4	4	5	4	4	4	4	4	0	4
1	8		12	2	2	2	2	2	0	1	1	5	5	5	0	5	5	6	4	5	5	4	4	4	5	3	0	4
1	5	University of A Coruña	5	4	6	7	7	6	7	7	7	2	2	4	4	4	3	3	3	3	4	4	4	4	4	4	4	3
2	9	Universidad de Zaragoza	4	4	6	7	4	7	5	4	4	7	5	4	4	3	3	4	4	6	4	4	5	5	4	4	4	4
1	6		4	4	6	6	4	3	7	5	4	0	0	4	3	6	4	4	4	6	6	6	6	6	6	4	3	4
2	3	UCM	13	2	6	5	3	1	4	0	5	7	7	4	4	5	4	4	5	4	4	4	4	0	4	4	0	4
2	6	-	0	3	6	6	2	6	6	4	4	2	7	4	4	4	4	4	3	3	4	4	4	4	4	2	4	4
1	6		5	4	6	7	1	1	5	4	4	5	5	4	0		4	4	4	4	4	4	4		4	4	4	4
1	8	csic	8	4	1	6	5	3	3	3	3	5	5	4	4	4	4	4	4	4	4	4	4	4	4	4		4
1	6	Universitat Pompeu Fabra	4	4	3	1	1	2	1	7	2	1	1	7	6	7	7	6	7	7	6	4	6	7	6	2	0	1
2	3	Universidad de las palmas de gran canaria	15	1	6	7	4	4	4	4	4	4	4	4	4	4	4	4	4	4	4	4	4	4	4	4	4	4
1	3	UPC	15	1	6	6	6	6	6	6	6	5	5	4	4	4	4	4	4	4	4	4	4	4	4	4	4	4
1	4	Blanquerna Universitat Ramon Llull	13	2	10	4	2	2	4	6	4	6	7	0	4	4	5	4	4	6	6	4	5	5	4	2	2	2
1	5	IBS Granada	10	3	2	6	4	2	6	3	3	6	7	4	4	4	4	4	4	6	5	4	4	4	4	4	0	4
1	4	Henkel	12	2	4	7	4	5	5	6	6	6	7	4	4	4	6	0	4	5	4	4	4	0	4	0	0	0
2	3	University of León	0	4	6	7	7	0	0	4	4	4	2	4	4	4	4	4	4	4	4	4	4	4	4	4	4	4
2	7	University of León	5	4	2	7	4	5	5	7	7	1	4	4	4	4	4	4	4	4	4	4	4	4	4	4	4	4
1	4	IBIS-HUVR	12	2	2	7	0	2	0	7	7	5	7	4	4	4	5	4	4	7	5	4	4	4	4	3	3	4
1	6	URL	7	3	10	6	5	4		5	5	4	4	4	4	4	4	4	4	4	4	4	4	4	4	4	4	4
2	7	University of Leon	5	4	3	7	7	6	7	5	7	2	3	4	4	4	4	4	4	5	5	4	4	4	4	4	4	4
2	6	Universitat Autònoma de Barcelona	5	4	9	4	5	7	7	5	4	6	6	5	4	4	5	5	5	6	5	4	4	0	5	4	0	4
2	7	Universidad de León	4	4	8	7	7	6	7	7	7	1	1	4	4	4	4	4	4	4	4	4	4	4	4	4	4	4
2	8	Universitat Autònoma de Barcelona	6	4	10	1	5	2	5	7	7	5	7	5	2	1	1	2	2	7	6	6	2	2	6	1	4	2
1	6	University of Leon	6	4	7	7	7	4	7	7	7	1	6	4	4	4	4	4	4	5	4	4	4	4	4	4	0	4
2	5	Universidad de León	7	3	6	2	2	1	2	0	7	3	2	4	3	3	2	2	2	3	2	4	2	2	2	2	4	4
2	6	Universitat Autònoma de Barcelona	10	3	10	6	6	6	6	6	6	1	2	1	2	1	1	2	1	1	1	1	1	0	1	1	0	1
1	6	Universidad de León	6	4	1	6	5	2	2	6	5	2	6	5	5	6	6	4	4	5	5	4	4	4	4	3	0	4
2	8	INBIOTEC	8	4	1	5	5	4	6	5	4	4	7	4	4	4	4	4	0	4	5	4	4	4	4	4	0	4
1	3	Instituto de Neurociencias	11	2	1	5	6	6	6	7	5	6	7	5	4	5	6	5	5	6	4	5	4	5	5	3	0	5
2	8	University of Leon	5	4	1	6	5	6	6	3	5	2	6	4	4	4	4	4	5	4	5	4	4	4	6	3	3	4
2	10		4	4	5	7	4	7	7	7	6	5	5	4	4	4	4	4	4	4	4	4	4	4	4	4	4	4
2	5	Instituto Investigación Sanitaria Princesa	10	3	1	7	4	5	3	6	6	5	4	4	4	4	4	4	4	4	4	4	4	4	4	4	4	4
2	4	University of León	10	3	1	7	5	3	7	4	4	5	6	4	4	4	4	4	4	5	4	4	4	4	4	4	0	4
2	5	Universidad de León	7	3	10	7	7	7	7	7	7	1	6	4	4	4	4	4	4	4	4	4	4	4	4	4	4	4
1	4	University of Leon	7	3	4	5	5	4	4	3	3	4	4	4	4	3	5	5	5	4	4	4	4	4	5	5	0	5
2	4	*	7	3	6	2	2	7	3	4	4	2	2	1	2	2	1	1	2	1	1	3	2	1	1	1	2	3
2	3	Universidad de León	9	3	6	7	7	7	7	7	7	2	2	4	4	4	4	4	4	4	4	4		4	4	4	4	4
1	7	Universidad de León	7	3	6	5	1	2	3	2	3	2	2	6	6	6	7	7	6	6	7	7	7	6	6	6	6	7
2	3	Universidad de León	15	1	7	6	6	7	0	6	6	5	6	4	4	4	4	4	4	5	4	4	4	4	4	4	4	4
1	2	Universidad de Leon	15	1	7	7	4	6	5	6	3	7	7	4	4	6	4	6	6	7	5	4	4	4	6	4	0	4
1	4	URJC	5	4	6	6	5	6	6	5	2	7	7	4	4	4	4	4	4	4	4	0	0		4	0	0	4
2	4	Fundación CTIC	12	2	6	7	7	6	7	7	7	6	7	5	4	4	4	4	4	4	4	4	4	4	4	4	4	4
1	6	Universitat Pompeu Fabra	10	3	7	4	4	7	4	3	2	7	7	0	2	0	0	0	6	7	0	4	7	7	7	0	0	4
1	6	Universidad Rey Juan Carlos	5	4	4	3	3	2	3	3	3	6	6	4	4	5	6	5	6	5	6	4	6	0	6	2	0	4
1	8	Universidad Carlos III de Madrid, Spain	5	4	9	5	5	5	3	5	5	4	5	4	4	4	0	4	4	4	4	4	4	5	4	4	4	4
1	6		7	3	3	6	6	5	4	6	3	4	7	5	4	5	6	4	4	5	5	5	4	0	0	4	0	4
1	5	international center for numerical methods in engineering - CIMNE	0	4	6	4	3	6	3	0	2	7	7	5	4		5	5		6	6	4	3	5	7	2	0	4
2	4	Universitat Autònoma de Barcelona	9	3	7	5	3	2	2	7	1	7	7	5	4	5	5	4	4	7	6	6	4	4	4			4
2	10	Universidad de Valencia	4	4	9	7	5	0	7	0	7	4	5	4	4	4	4	4	4	4	5	4	4	4	4	4	4	4
1	7	universidad rey juan carlos	7	3	8	2	1	7	0	5	3	7	7	7	7	7	0	7	7	7	5	5	5	5	7	2	2	5
2	7		4	4	6	7	7	6	7	7	7	1	2	4	4	4	4	4	4	4	4	4	4	4	4	4	4	4
2	10	HGU Gregorio Marañon	2	4	2	5	5	2	1	5	4	4	5	4	4	5	5	4	5	5	4	4	4	4	4	5	0	4
3	8	University	4	4	2	7	1	0	1	7	7	1	1	4	4	4	4	4	4	4	4	4	4	4	4	4	4	4
1	7	CIBER	12	2	2	7	4	2	4	5	5	7	7	4	4	4	4	4	4	4	4	4	4	4	4	6	4	4
1	4		5	4	9	7	7	7	7	5	4	2	7	4	4	4	4	4	4	4	5	5	4	4	4	4	4	4
1	3	Universidad Rey Juan Carlos	15	1	2	3	6	0	2	5	3	7	7	5	4	3	6	5	5	6	4	4	5	6	4	3	0	4
1	10	institut català de la salut	5	4	2	7	7	6	7	6	5	1	6	4	4	6	6	6	4	4	4	4	4	5	6	6	0	4
1	4	Universidad Carlos III	5	4	9	7	5	4	4	7	7	1	1	2	2	2	3	2	2	3	2	2	2	3	2	2	4	1
2	8	CNIC	8	4	1	7	7	4	3	7	7	7	7	4	4	3	5	2	2	2	2	4	4	4	4	5	0	4
2	6	Universidad Politecnica de Madrid	7	3	9	5	2	2	3	6	4	7	7	3	5	4	6	5	5	7	6	4	4	4	4	3	3	4
1	3	Universidad Rey Juan Carlos/ King Juan Carlos University	15	1	7	4	3	2	3	0	0	6	7	6	5	6	6	5	7	6	7	6	6	6	6	3	3	3
1	7	Instituto Nacional de Investigación y Tecnología Agraria y Alimentaria (INIA)	8	4	1	7	2	4	4	7	2	2	7	7	4	6	6	6	6	6		4	7	4	6	6	4	4
2	2	Rey Juan Carlos University	15	1	4	5	4	3	4	5	5	3	4	4	4	4	4	4	4	5	4	4	4	4	4	3	3	4
1	7	Universidad Rey Juan Carlos	7	3	3	5	4	3	5	5	4	2	7	5	5		4	4	5	5	6	4	7	7	6	2	2	4
1	7	University of Castilla-La Mancha	5	4	6	7	7	0	0	0	1	1	1	4	4	4	4	4	4	4	4	4	4	4	4	4	4	4
1	8	University of Valencia	4	4	2	3	3	4	4	6	6	2	2	4	4	4	4	4	4	4	4	6	4	4	4	3	4	4
2	4	CTTC	13	2	6	6	4	6	6	7	7	5	5	4	4	4	4	4	4	3	4	4	4	4	4	4	4	4
2	11	Universidade da Coruña	3	4	6	6	5	7	6	4	5		7	6	6	4	6	5	6	6	5	4	5	6	4	4	4	4
2	3	UPC	15	1	6	6	4	6	3	6	5	7	7	6		3	5	3	4	6	5	4	4	4	5	3	4	4
2	2	Universitat Politecnica de Catalunya	15	1	6	7	5	2	6	7	7	2	5	4	4	4	4	3	4	6	4	4	4	4	4	4	4	4
1	6	University of Zaragoza	5	4	6	4	3	2	5	4	4	7	7	6	6	6	6	6	6	6	6	5	7	7	7	4	0	4
1	7	Universidad Rey Juan Carlos	7	3	5	4	4	6	4	7	4	5	7	5	0	0	6	4	6	6	6	4	0	0	4	2	0	6
2	4	Universitat Politècnica de Catalunya	12	2	6	7	0	6	7	0	7	2	5	4	4	4	0	4	4	4	0	4	4	0	4	4	0	4
2	3		12	2	6	6	0	6	6	0	4	7	7	6	4	6	6	4	6	6	4	4	6	6	4	4	4	4
1	6	Universidad Rey Juan Carlos	9	3	2	7	0	7	0	7	7	1	7	0	0	0	6	0	5	6	6	4	4	0	5	3	0	4
1	3	Universidade de Santiago de Compostela	15	1	9	6	5	6	5	7	7	7	7	5	5	6	4	4	5	5	6	4	6	4	4	3	3	4
1	6	Universidad Rey Juan Carlos	5	4	9	7	7	7	7	7	7	4	4	4	4	4	4	4	4	4	4	4	4	4	4	4	4	4
1	6	Rey Juan Carlos University	7	3	10	6	6	2	6	7	6	3	6	5	4	4	5	4	5	5	4	5	4	4	4	4	3	5
2	9	CSIC	8	4	1	6	5	5	4	6	6	6	6	5	4	5	6	5	5	6	5	5	5	5	5	5	5	5
2	8	Fundacio Scito	1	4	9	7	7	7	7	5	5	4	7	3	2	2	4	4	2	6	3	4	7	6	4	4	4	4
2	7	Universidad Rey Juan Carlos	5	4	8	7	7	5	6	7	7	4	7	4	4	4	4	4	4	4	4	4	4	4	4	4	7	4
1	3	Universidad Rey Juan Carlos	12	2	3	6	6	4	4	6	6	3	5	4	4	4	5	4	4	4	4	4	4	4	4	4	4	4
1	2	Universidad Rey Juan Carlos	13	2	6	7	7	2	5	7	7	1	3	6	4	6	5	4	6	6	7	7	4	5	4	3	4	3
1	8	INIA	8	4	1	6	4	3	3	3	4	2	7	4	4	4	4	4	4	4	4	4	4	4	4	2	4	4
2	11	UNED	4	4	9	4	4	0	4	0	0	0	1	0	0	0	0	0	0	0	0	4	4	0	0	0	0	4
1	10	Universitat Autònoma Barcelona	4	4	1	7	6	4	0	6	5	2	6	4	6	6	6	5	4	4	5	4	4	4	4	3	0	4
2	8	Associate Professor	5	4	2	7	4	4	4	1	7	1	1	4	4	4	4	4	4	4	4	4	4	4	4	4	4	4
2	2	CSIC	15	1	6	6	6	4	6	6	4	7	7	4	4	4	4	4	4	0	4	4	4	4	4	4	4	4
1	8	Colegio Agora	5	4	10	6	6	5	5	5	4	2	7	3	2	2	4	2	4	5	4	4	4	4	5	5	2	4
2	6	universidad rey juan carlos	7	3	6	7	6	7	6	7	7	2	1	4	4	4	2	2	4	4	3	4	4	4	4	4	0	4
2	6		5	4	9	7	4	7	3	3	6	4	2	2	4	3	1	4	4	4	4	3	2	0	4	6	0	4
2	9	Universidad Autonoma de Madrid	4	4	9	3	5	6	4	5	5	2	5	4	4	4	6	4	4	4	4	4	4		5	4	4	4
2	8	Universidad Rey Juan Carlos	0	3	6	6	0	7	0	7	6	2	3	4	4	4	4	4	4	4	4	4	4	4	4	4	0	4
2	8	Universidad Rey Juan Carlos de Madrid	5	4	10	7	7	6	6	7	7	7	7	6	4	4	7	4	4	4	7	4	4	4	6	2	0	4
1	9	Sevilla university	4	4	9	2	6	3	3	2	4	2	6	4	5	0	6	6	4		6	4	0	0	6	3	0	4
1	7	University Rey Juan Carlos	6	4	10	6	4	1	2	4	4	0	0	7	7	4	4	4	0	6	4	4	7	4	7	4	0	0
2	3	URJC	15	1	10	5	2	1	0	1	1	0	7	6	5	6	4	4	5	6	6	0	0	0	5	5	0	0
1	4	Estación Experimental del Zaidín	0	2	1	6	6	5	7	7	5	6	6	5	4	4	6	6	6	4	4	4	4	4	5	3	0	6
2	6	Universidad Rey Juan Carlos	9	3	10	7	7	7	7	7	7	1	1	1	4	4	2	2	4	2	2	4	2	4	4	4	4	4
1	6	USC	5	4	9	6	4	0	4	6	5	2	0	4	4	4	4	0	4	4	4	4	4	4	4	4	0	4
1	5	He dejado la ciencia.	0	3	9	1	5	7	7	7	1	7	7	7	7	6	7	7	5	7	7	4	6	4	6	4	0	4
1	4	Universitat Autònoma de Barcelona	11	2	10	2	2	2	4	6	2	6	7	6	6	7	7	7	6	4	4	4	4	4	6	4	4	4
2	3	Universitat Autònoma de Barcelona	15	1	3	6	4	2	3	7	5	6	5	5	5	4	4	4	3	4	4	5	4	4	4	3	4	4
1	9	Universidad Rey Juan Carlos	0	4	2	5	5	5	4	7	4	7	7	7	7	5	7	4	7	7	6	6	7	6	6	4	0	6
2	1	universidad complutense de madrid	17	1	9	6	7	6	7		6	7	7	6	4	6	6	4	6	6	5	5	4	5	4	4	2	2
2	5	Rey Juan Carlos University	7	3	3	7	7	7	7	7	7	1	1	2	2	1	2	1	2	2	2	1	1	1	1	1	2	2
2	7	Rey Juan Carlo University	6	4	2	5	5	4	3	0	5	3	5	4	4	4	5	4	5	4	4	4	4	4	4	4	0	4
1	6	Universidad Rey Juan Carlos	5	4	7	6	4	6	3	6	3	6	6	6	6	6	6	6	6	6	6	6	6	6	6	4	2	4
2	4	Universidad Rey Juan Carlos	9	3	2	7	6	6	6	7	7	2	5	4	4	4	4	4	4	4	4	4	4	4	4	4	4	5
2	6		0	0	9	7	7	7	7	7	7	1	6	3	4	4	4	4	4	4	4	4	4	4	4	4	4	4
1	7	Universidad Rey Juan Carlos	7	3	3	6	6	6	5	7	4	5	7	7	4	7	7	7	7	7	7	4	5	5	5	3	3	4
2	3	ICIQ	12	2	4	4	3	6	6	5	3	6	6	5	4	4	4	5	5	5	5	4	4	4	5	4	4	5
1	6	Rey Juan Carlos University	7	3	9	7	7	7	7	7	7	1	1	4	4	4	4	4	4	4	4	4	4	4	4	4	4	4
1	1	UCM	17	1	9	6	4	3	6	0	0	2	5	0	0	0	0	0	0	0	0	0	4	4	4	0	0	0
1	2	Universidad Rey Juan Carlos	2	4	7	4	4	4	4	4	4	4	4	4	4	4	4	4	4	4	4	4	4	4	4	4	4	4
1	4	Universidad Rey Juan Carlos	9	3	10	6	6	4	5	6	6	5	6	5	4	4	4	4	6	6	6	4	4	4	4	3	4	4
1	7	Universidad Rey Juan Carlos	4	4	1	7	6	6	6		5	1	7	4	4	4	6	6	5	4	4	4	6	7	6	5	0	4
1	3	Universidad Rey Juan Carlos	11	2	10	2	1	1	1	1	1	7	7	7	6	6	6	5	6	6	6	6	7	7	7	3	7	7
1	2	Universidad Rey Juan Carlos	0	4	10	5	5	5	5	3	2	7	7	7	7	7	7	7	7	7	7	7	5	7	6	7	5	7
1	7	Universidad Rey Juan Carlos	5	4	10	6	3	2	7	6	5	7	7	5	0	4	6	4	4	6	6	4	4	5	4	2	0	5
1	6	IRYCIS	10	3	1	4	2	2	2	2	2	7	7		4	4	6	6	5	6	6	4	7	4	7	4	4	5
1	2	Universidade de Vigo	15	1	4	6	6	4	6	6	6	2	2	4	4	4	4	4	4	4	4	4	4	4	4	4	4	4
1	4	Universidad Autónoma de Madrid	11	2	1	6	3	3	6	7	6	7	7	4	4	4	4	4	4	4	4	4	4	4	4	4	4	4
1	7	Universidad Carlos III de Madrid	6	4	9	6	6		4	5	3	6	7	5	5	5	6	5	6	5	6	4	6	6	6	4	0	4
1	4	La Salle URL	15	1	6	7	4	6	4	6	6	1	1	4	4	4	4	4	4	4	4	4	4	4	4	4	0	4
1	3	University of Lleida	15	1	1	2	4	1	4	3	1	3	3	5	7	7	7	6	7	7	6	4	7	7	7	7	4	4
2	1	UCM	17	1	9	6	7	6	6	7	5	5	6	2	2	3	4	4	4	6	4	4	4	4	3	3	4	4
1	5	Hospital Parc Taulí	12	2	2	6	5	7	7	6	5	7	7	6	4	4	6	4	4	0	0	4	4	4	4	2	0	4
2	3	ICIQ	11	2	4	3	4	4	4	3	5	7	7	4	4		0	0	3	6	6	4	3	0	0	0	0	4
1	8	UPV/EHU	5	4	9	6	4	2	4	5	6	7	7	6	4	5	7	6	4	6	0	4	4	4	4	3	4	4
1	3	Instituto Cajal-CSIC	15	1	1	6	3	3	4	7	3	6	7	4	5	5	5	5	7	7	6	6	6	6	7	3	4	4
2	7	No institution. Private company	1	4	4	7	7	7	7	0	7	0	0	4	4	4	4	4	4	4	4	4	4	4	4	0	0	0
1	4	CSIC	12	2	1	5	2	1	1	3	6	7	7	4	3	7	6	7	7	7	6	4	4	4	4	4	7	4
1	8	Universitat Politecnica de Valencia	4	4	9	6	5	3	4	4	3	2	2	5	4	4	4	5	5	6	6	4	6	6	6	4	4	4
1	11	CSIC	5	4	6	3	2	4	4	3	3	6	6	6	6	6	6	6	6	6	6	6	4	4	5	3	3	4
1	3	Cajal Institute	15	1	1	5	5	3	2	4	3	7	7	4	4	4	4	4	0	0	4	4	4	4	4	4	0	4
1	8	Instituto de Educación Secundaria	5	4	4	6	2	4	4	4	5	4	4	4	5	4	5	5	4	4	5	4	4	4	4	4	4	4
1	7	Universitat Autònoma de Barcelona	7	3	10	4	0	2	0	3	2	7	7	6	0	4	7	7	7	7	7	5	6	0	7	2	6	4
1	4	UAB	11	2	10	5	2	1	2	4	5		7	5	4	4	5	4	4	6	6	0	7	0	4	3	1	4
1	6	CSIC	8	4	9	6	6	6	5	6	5	1	5	4	0	3	6	4	5	5	5	0	5	5	4	3
1	4	Cajal Institute	11	2	1	3	0	2	4	4	3	7	7	4	6	6	7	5	6	7	5	4	7	0	6	0	2	4
1	2	Universitat Autonoma de Barcelona	15	1	7	6	4	2	5	7	6	2	7	5	0	6	6	0	6	6	6	0	6	0	6	2	0	0
1	4	Universitat Autonoma de Barcelona	11	2	10	3	3	3	4	5	4	7	7	4	5	6	6	4	4	6	4	4	4	4	5	5	5	4
1	5	Instituto de investigación sanitaria Pere Virgili	10	3	1	5	5	2	5	3	3	5	7	5	4	4	5	5	5	5	5	4	4	5	5	5	5	4
1	3	Universidad Autonoma de Madrid	15	1	9	6	7	7	7	7	7	6	6	4	5	4	4	4	4	4	5	6	4	4	4	4	0	5
1	7		9	3	2	3	3	3	4	4	3	4	4	5	5	5	5	5	5	5	5	5	5	5	5	5	5	5
2	4	ITACyL	12	2	1	7	7	7	7	7	7	1	1	4	4	4	4	4	4	4	4	4	4	4	4	4	4	4
2	7	Complutense University	5	4	1	6	5	2	4	6	6	2	7	4	4	4	4	4	4	5	4	4	4	4	5	4	4	4
1	7	University of las palmas of gran canaria	5	4	5	5	2	3	2	5	3	4	4	6	6	6	6	4	4	6	6	4	5	4	4	5	3	4
2	10	CSIC	4	4	1	2	5	6	5	4	2	0	0	7	7	6	7	6	7	7	7	7	7	6	7	7	0	0
1	5	University of Vigo	13	2	9	6	6	6	6	5	5	7	7	4	4	4	4	4	5	4	5	4	4	4	5	4	4	4
1	5	Universidad Complutense de Madrid	13	2	9	5	3	1	0	5	2	7	6	0	5	4	6	4	4	5	5	4	7	5	4	4	0	4
1	9	Universitat Autònoma de Barcelona	4	4	1	7	6	6	6	1	7	1	5	4	4	4	4	4	4	4	4	4	4	4	4	3	0	4
1	2	Centro de Biología Molecular Severo Ochoa	15	1	1	5	6	6	5	7	3	7	7	7	6	4	4	6	7	7	5	4	4	4	5	5	7	4
1	6	Universidade de Vigo	7	3	4	7	7	7	0	6	6	6	7	4	4	4	4	4	4	4	4	4	0	0	4	4	0	4
1	4	ARAID	10	3	6	7	6	6	6	0	7	2	0	4	4	4	4	4	4	4	4	4	4	4	4	4	4	4
2	2	Universidad Autónoma de Madrid	15	1	9	6	4	2	3	0	4	7	7	0	5	4	4	5	0	0	0	0	0	0	4	2	0	5
1	1	Universidad Complutense de Madrid	17	1	9	6	6	3	6	0	3	6	6	4	6	6	4	6	5	6	6	5	4	4	6	4	0	3
1	2	Instituto Cajal	15	1	1	4	2	5	4	5	2	6	6	6	6	6	6	7	7	7	6	4	6	6	6	6	0	4
1	5		2	4	4	6	4	6	7	6	5	3	7	4	4	4	4	4	4	4	4	4	4	4	4	4	4	4
2	5	Carlos III	5	4	10	5	5	4	5	4	3	7	7	6	4	5	5	5	5	6	5	5	5	6	5	5	4	4
1	3	UAB	15	1	1	5	5	4	3	3	3	4	6	0	0	0	6	0	5	6	5	4	5	0	6	2	0	0
1	1	Universidad complutense de madrid	17	1	9	6	6	4	5	4	2	6	6	6	4	4	5	4	4	5	5	5	6	6	7	3	2	5
1	8	Universidad Politécnica de Madrid	5	4	9	1	1	1	1	1	1	0	0	7	6	6	7	7	6	7	7	7	4	4	7	4	4	6
1	3	University of Vigo	15	1	4	6	6	5	6	6	6	6	6	4	4	4	4	4	4	4	4	4	4	4	4	4	4	4
1	8	University of Granada	6	4	2	6	7	7	6	6	5	1	2	5	5	5	5	4	4	5	5	4	4	5	5	4	0	4
1	7		7	3	2	3	3	3	5	3	3	3	7	5	4	4	7	5	4	5	5	5	5	4	4	6	4	4
1	7	Universitat Oberta de Catalunya	6	4	2	3	2	4	6	7	5	4	7	5	0		4	4	4	5	5	4	6	0	0	3	0	3
1	7	Parc Tauli Hospital Universitari	7	3	2	6	6	6	6	3	4	7	7	4	4	7	7	5	5	5	4	4	4	4	4	2	4	4
2	8	CSIC	4	4	9	7	4	3	5	0	4	7	6	4	4	4	4	4	4	4	3	4	4	4	4	4	0	4
2	7	Universidad Carlos III de Madrid	5	4	6	3	7	6	5	6	5	4	6	4	4	0	0	0	5	5	6	4	0	0	5	0	0	4
2	9	Universidad Complutense Madrid	5	4	9	7	4	6	6	7	7	2	6	4	4	4	3	0	4	4	4	4	4	4	4	4	0	4
2	11	Universitat Autònoma de Barcelona	3	4	10	3	6	6	6	7	6	4	7	4	3	4	6	5	6	6	7	4	4	4	5	5	5	3
2	3	Universidad Complutense de Madrid	17	1	9	7	7	7	7	7	4	1	1	7	7	7	5	5	5	5	5	5	5	5	5	5	5	5
1	1	Universitat de Barcelona	17	1	7	6	7	6	5	5	1	6	6	5	6	0	0	6	5	6	4	4	0	0	6	3	0	3
2	7	Universidad Autónoma de Madrid	7	3	1	7	6	6	4	6	6	1	5	4	4	4	4	4	4	4	4	4	4	4	4	4	4	4
2	11	Universidad Complutense de madrid	4	4	5	7	7	6	6	6	6	1	4	4	4	4	3	4	4	4	4	4	4	4	4	4	4	4
1	6	Universidad de Vigo	11	2	2	5	4	3	5	6	5	7	7	5	4	4	4	4	5	5	6	4	4	5	4	4	0	4
1	6	Instituto de Fisica Corpuscular, CSIC / University of Valencia	8	4	9	7	7	7	7	7	5	1	1	1	4	4	3	4	4	4	4	4	4	4	4	4	0	4
2	3		15	1	9	7	5	2	0	0	0	5	5	4	4	4	0	0	4	4	0	4	3	0	4	4	0	4
1	3	Centro de Biología Molecular Severo Ochoa (Universidad Autónoma de Madrid)	15	1	1	3	4	3	4	3	3	7	7	5	5	5	4	5	5	6	6	4	4	4	5	5	5	4
1	9	Ramon Llull University	6	4	10	7	5	3	4	5	5	6	7	5	5	5	6	4	5	5	4	4	4	4	4	4	0	4
2	6	CIB	11	2	1	6	6	1	0	6	6	1	6	4	4	4	4	4	4	4	4	4	0	4	4	4	0	4
2	10	CSIC	4	4	1	3	2	5	5	4	2	6	7	6	4	6	6	5	6	7	4	4	5	5	5	2	1	4
2	2	Universidad Carlos III de Madrid	15	1	1	7	5	6	6	0	7	7	7	0	0	0	0	0	0	0	0	0	0	0	0	0	0	0
2	9	CSIC	4	4	1	3	2	2	7	6	5	6	6	5	4	4	5	4	5	6	5	4	5	4	5	3	0	4
1	3	University of Vigo	11	2	4	7	7	3	6	7	7	1	6	5	4	4	6	5	6	6	6	4	4	6	6	3	4	4
1	8	CSIC	5	4	9	6	6	6	6	6	4	6	7	4	4	4	5	4	4	4	4	4	4	4	4	4	4	4
1	4	IISGS	15	1	2	3	6	6	7	3	3	5	7	4	4	6	6	5	6	7	6	5	4	5	6	2	4	5
1	3	University of Extremadura	12	2	2	5	7	6	6	7	4	0	0
1	8	Instituto Cajal	11	2	1	3	3	4	2	6	1	7	7	4	6	6	4	6	7	7	7	4	5	5	5	2	1	1
2	6		12	2	2	6	0	5	6	5	5	6	6	4	4	4	5	4	5	5	5	4	5	0	4	3	3	4
2	2	Universidad Complutense de Madrid	15	1	9	7	7	5	4	7	7	2	4	4	4	4	4	4	4	4	4	4	4	4	4	4	4	4
1	9	Hospital Universitario de La Princesa	0	3	2	6	4	4	4	7	7	2	5	4	4	6	6	6	5	4	4	4	4	4	4	4	4	4
1	3	Cajal Institute	15	1	2	7	4	5	4	5	3	7	7	4	4	4	5	5	4	6	6	4	5	5	4	4	4	4
2	10	Instituto de Astrofisica de Canarias	4	4	9	5	6	6	7	6	5	7	7	4	4	4	5	4	4	4	4	4	4	4	4	4	4	4
1	5	Universidad Politecnica de Valencia	11	2	9	6	5	6	4	4	4	0	0	6	6	5	4	4	7	7	7	4	4	0	5	2	0	2
2	3	UPC	15	1	9	6	5	4	5	7	3	7	7	6	4	4	5	0	0	0	0	0	4	4	4	4	4	4
2	7	Rey Juan Carlos University	6	4	9	7	4	2	6	6	6	2	0	5	4	4	0	4	4	4	4	4	2	3	4	4	4	4
1	10	Consejo Superior de Investigaciones Científicas	2	4	1	2	3	3	3	1	2	7	7	7	7	7	7	7	7	6	6	6	4		6	6	2	2
2	9	UPV/EHU	4	4	9	2	2	3	4	3	2	6	6	4	4	3	5	4	3	6	4	4	5	4	4	4	0	4
2	9	Universitat Autònoma de Barcelona	5	4	1	7	4	4	4	4	6	2	3	4	4	4	4	4	4	4	4	4	4	4	4	4	4	4
1	6	Instituto Física de Cantabria	11	2	9	7	6	6	6	6	5	5	7	4	4	6	6	4	4	6	6	4	5	5	4	4	4	4
2	8	CRAG	4	4	1	7	6	6	6	6	6	3	5	5	4	0	4	0	3	4	0	4	3	3	3	4	0	0
1	2	Complutense University of Madrid	15	1	1	7	6	4	6	7	7	1	6	4	4	4	4	4	4	4	4	4	4	5	4	4	0	4
2	11	University of Granada	3	4	9	7	7	0	4	7	7	2	2	4	4	4	4	4	4	4	4	4	4	4	4	4	0	4
2	7	Universidad de Castilla-La Mancha	1	4	9	7	7	2	7	7	7	2	0	4	4	4	4	4	4	4	4	4	4	4	4	4	4	4
1	3	University of Granada	15	1	9	6	6	6	6	6	5	7	7	5	5	0	5	4	6	6	5	4	5	0	4	3	0	4
2	7	Universitat de València	4	4	5	6	6	5	6	5	3	3	7	4	4	4	3	4	4	5	4	4	0	0	4	4	0	4
2	8	CSIC	8	4	9	6	4	3	4	4	4	2	6	4	4	4	4	4	4	4	4	4	4	4	4	4	4	0
1	9	Instituto de Biología Molecular de Barcelona, CSIC	2	4	1	3	5	5	2	6	3	6	7	2	3	5	6	5	5	5	5	5	4	0	5	2	2	3
1	3	Centro de Biologia Molecular Severo Ochoa	15	1	1	3	2	1	2	1	1	0	0	6	6	6	6	6	7	7	0	4	6	5	7	2	2	4
1	8	FPCEE BLANQUERNA, UNIVERSITAT RAMON LLULL	5	4	2	7	6	6	7	7	7	2	5	4	4	5	4	4	4	4	4	4	4	4	4	4	4	4
1	5	CSIC	10	3	1	3	3	6	3	2	4	3	7	7	4	4	7	4	5	6	4	7	7	7	7	1	1	3
1	10	University of Alcala	4	4	1	6	4	6	6	6	5	6	3	4	4	4	5	5	5	6	5	5	5	5	5	5	5	5
1	3	Universidade de Santiago de Compostela	15	1	9	7	4	3	3	6	5	7	7	4	4	4	6	4	5	6	6	4	4	4	4	3		4
2	3	University of Alicante	15	1	9	7	0	0	5	6	5	4	7	4	4	5	0	4	4	4	4	4	4	0	4	4	0	0
1	8	Centre for Genomic Regulation (CRG)	8	4	1	7	7	7	7	7	3	7	7	5	4	4	6	0	5	4	4	4	5	0	5	3	0	0
1	8	CIEMAT	8	4	2	5	4	2	2	3	3	7	7	4	3	4	5	5	6	6	6	4	6	6	6	3	3	3
2	9	Universitat Politècnica de València	6	4	4	6	4	2	4	3	2	0	0	6	6	4	4	4	5	6	6	4	2	5	6	2	4	2
2	8	Universidad de Cantabria	4	4	9	7	7	7	5	0	7	7	7	4	4	4	4	4	6	6	6	4	4	4	4	3	0	4
1	9	IRBLleida	5	4	1	4	2	2	6	4	5	7	7	6	4	7	7	7	7	7	5	4	5	0	4	0	0	4
2	5	Universidad de La Laguna	13	2	4	6	4	2	2	4	3	7	7	4	4	4	5	5	4	6	4	4	6	6	5	4	0	5
1	4	UAB	15	1	4	2	1	2	2	1	1	3	3	7	7	0	0	6	6	6	6	0	0	0	0	2	0	0
1	9	Uiversidade da Coruña	5	4	9	6	6	5	5	4	5	3	5	5	6	6	7	6	6	5	5	5	5	5	6	6	6	4
2	1	BSC	17	1	9	6	7	0	6	7	6	7	7
2	7	Universidad de Alicante	2	4	9	7	7	7	7	0	0	1	3	4	4	4	4	4	2	2	2	4	1	2	4	4	4	4
1	7	UPM	12	2	1	6	0	0	6	7	6	3	4	4	4	4	4	4	4	5	5	4	4	4	4	3	0	4
1	7	Instituto de Fisica de Cantabria	7	3	9	3	4	5	5	2	5	6	0	4	6	7	7	6	6	7	4	4	6	6	7	4	0	4
2	5	CIEMAT	11	2	9	6	4	6	4	4	7	4	5	4	4	4	4	4	4	0	0	4	4	4	4	4	0	0
2	5	Instituto Cajal, CSIC	13	2	1	7	0	0	6	7	7	1	6	4	4	4	4	4	4	4	4	4	4	4	4	4	4	4
1	7	Universidad de Oviedo	5	4	9	7	4	2	4	7	7	4	4	4	4	4	4	4	4	4	4	4	4	4	4	4	4	4
2	6	Servicio Andaluz de Salud	1	4	2	3	6	5	6	6	6	5	5	4	4	6	6	6	5	6	5	4	6	6	7	4	4	4
2	5	University of Salamanca	5	4	9	7	7	7	7	7	7	1	6	6	4	4	5	4	5	5	5	5	4	4	6	4	4	4
2	6	Instituto Cajal (CSIC)	10	3	1	7	4	7	7	2	7	2	6	4	4	4	4	4	4	4	3	4	4		4	4	4	4
2	5	Institut Català de Paleontologia Miquel Crusafont	10	3	1	6	6	7	7	5	4	7	7	5	4	4	5	4	4	4	4	4	4	4	4	3	4	4
1	7	ucm	5	4	1	4	3	5	4	2	3	4	3	4	4	4	4	4	4	5	4	4	4	4	4	4	4	4
1	7	Universidad Auntónoma de Madrid	13	2	1	6	3	3	3	6	6	2	3	4	4	4	6	4	6	6	6	4	4	4	4	4	0	4
1	4	University of Barcelona	15	1	1	6	4	3	0	6	6	7	7	4	4	4	5	4	4	5	6	4	4	4	4	2	0	4
1	9	Universitat Autònoma de Barcelona	6	4	2	7	5	6	6	6	6	2	6	6	4	4	6		4	6	6	6	4	4	4	4	0	4
2	9	CSIC	8	4	1	7	7	0	0	7	7	1	1	2	2	2	2	2	2	2	2	2	2	2	2	0	0	0
1	3	IRB Barcelona	15	1	1	6	2	6	2	6	5	7	7	4	4	4	4	4	4	6	6	4	4	4	4	4	4	4
1	3	Intituto de investigaciones biomedicas de Barcelona (IIBB-CSIC)	15	1	2	7	6	6	6	6	6	2	4	4	4	5	4	5	4	4	4	4	4	4	4	4	4	0
1	4	Universidad Complutense de Madrid	13	2	1	3	4	6	3	6	3	6	7	4	4	4	4	4	4	4	5	4	4	4	4	4	0	4
1	6	Universitat Ramon Llull	5	4	3	5	5	2	6	5	3	4	6	4	4	7	7	7	5	6	5	4	6	7	7	5	4	4
2	9	Complutense University of Madrid	4	4	1	7	7	7	7	7	7	1	2	3	4	3	4	3	3	3	4	4	4	4	3	3	4	4
2	2	IRB Barcelona	15	1	1	6	5	5	4	0	3	7	7	4	4	0	5	5	6	6	5	4	6	0	4	2	0	4
1	3	SNiBA	15	1	1	7	7	6	6	6	7	7	5	4	4	3	4	4	4	5	5	4	4	4	5	3	6	4
1	7	CIC bioGUNE	0	3	1	5	4	1	4	6	5	7	7	4	0	5	7	4	4	4	5	5	3	4	4	5	0	0
2	7	IRSJD	8	4	2	7	7	7	7	6	7	2	7	5	5	4	6
2	8	URL - OE	6	4	9	6	6	6	6	6	6	6	6	4	4	4	4	4	4	4	4	4	4	4	4	4	0	4
2	10	Universidad Pablo de Olavide	4	4	1	7	1	7	1	0	0	7	7	4	2		1	3	6	6	4	4	5	7	7			2
1	6	Universidad Complutense de Madrid	6	4	1	6	4		6	7	6	7	7	4	3	4	6	5	4	4	4	4	4	4	4	4	4	4
2	11	Universidad Zaragoza	4	4	2	7	7	4	6	7	7	2	6	4	4	5	5	4	4	4	4	4	4	4	4	4		4
2	7	Not relevant	6	4	6	7	5	2	4	4	7	6	6	3	3	3	4	3	3	4	4	3	5	4	4	3	0	4
1	8	CSIC	4	4	1	3	1	5	1	3	3	6	6	1	3	3		5	5	7	7	7	7	7	7	2	0	3
3	9	csic	8	4	1	7	6	7	6	7	7	2	2	4	4	4	4	4	4	4	4	4	4	4	4	4	4	4
2	9	CIEMAT	2	4	2	6	7	6	3	5	5	5	5	4	3	4	4	4	4	5	4	4	4	4	4	4	4	4
2	11	URL - Institució a la qual es pertany	3	4	10	7	6	2	6	6	6	1	4	4	4	4	4	4	4	4	4	4	4	4	4	4	4	4
1	7	CNIO	8	4	2	6	6	5	6	6	5	6	6	3	4	4	4	4	4	4	4	4	4	6	4	2	3	4
2	9		0	3	1	6	4	1	4	6	6	5	7	3	4	5	5	5	5	4	5	4	4	0	4	4	0	4
2	7	INIA	8	4	1	4	5	5	4	6	5	1	5	4	4	4	3	4	4	5	5	4	4	4	4	4	4	4
1	10	CSIC	4	4	1	6	6	6	6	4	2	6	5	5	5	6	7	5	7	7	7	4	4	4	7	4	4	4
1	8	CSIC	5	4	1	3	3	3	3	5	3	6	7	6	6	5	6	6	6	7	6	6	6	6	7		4	4
1	5	CNIC	8	4	2	2	3	1	2	4	1	7	7	5	6	7	7	6	6	7	6	4	7	7	7	7	0	4
1	8	Universitat Autònoma de Barcelona	9	3	7	7	7	7	7	0	0	2	0	5	3	4	4	4	0	0	0	0	0	0	0	0	0	4
1	5	CSIC	12	2	4	6	6	2	5	7	7	7	7	6	5	6	4	5	4	7	6	4	4	5	5	3	5	4
1	3	IBMB-CSIC	15	1	1	6	3	3	0	7	5	1	7	4	4	4	0	0	6	6	5	4	0	0	0	0	0	0
2	8	UAB	6	4	1	6	2	5	3	5	5	7	7	4	4	4	6	0	5	5	5	4	4	0	4	0	0	4
2	5	Universitat Autonoma de Barcelona	11	2	4	5	2	2	5	4	2	6	7	5	4	4	5	6	5	7	6	4	4	4	5	5	4	4
3	2	Universitat Autònoma de Barcelona	15	1	10	2	6	7	6	3	1	7	7	4	5	5	6	5	5	5	5	4	4	4	5	4	4	3
1	3	Universitat Autònoma de Barcelona	15	1	7	3	5	5	3	5	5	7	7	6	4	4	5	5	5	6	4	4	5	6	5	2	4	4
1	9	UAB	5	4	10	3	2	5	3	5	5	6	7	4	5	6	6	4	5	6	6	5	6	6	5	1	1	1
1	8	Universitat Autònoma de Barcelona	6	4	10	6	7	6	6	6	6	2	6	4	4	4	4	4	4	5	5	4	4	4	4	4	4	4
1	9	UAB	5	4	10	2	1	1	2	2	2	7	7	6	6	5	7	7	7	7	7	5	6	6	7	4	3	2
1	9	Universitat Ramon Llull - FPCEE -Blanquerna	6	4	7	6	3	2	3	5	3	2	5	4	4	6	5	5	4	6	5	5	4	4	6	6	4	4
1	8	Universitat Autònoma de Barcelona	5	4	2	2	2	2	2	3	1	0	0	7	7	7	7	4	7	7	7	7	7	7	7	1	1	1
1	7	Universidad de Zaragoza	5	4	9	3	5	6	6	4	2	6	6	4	0	5	5	0	4	0	5	4	4	0	5	0	0	4
2	5	UC3M	7	3	6	7	7	0	7	0	7	1	1	4	1	4	0	0	1	4	4	4	4	4	4	4	4	4
2	2	Universitat Autònoma de Barcelona	15	1	7	7	6	4	7	7	7	5	5	4	4	4	5	4	4	4	4	4	4	0	4	4	0	4
1	5	UAB	11	2	1	7	6	1	6	4	4	5	4	0	0	0	4	4	0	0	0	4	4	4	4	4	4	0
2	10	Universitat Autonoma de Barcelona	4	4	2	6	6	6	5	6	6	3	5	4	5	4	4	4	4	4	3	4	5	4	4	4	0	4
1	8	Universitat Autònoma de Barcelona	5	4	7	2	1	6	6	6	2	7	7	6	4	5	7	7	4	7	7	4	6	6	5	2	0	4
2	2	Universitat Autònoma de Barcelona	15	1	5	7	6	6	6	6	6	4	0	5	5	4	4	4	3	5	4	4	4	4	4	2	4	4
2	8	Universidad Carlos III de Madrid	5	4	6	7	7	3	7	6	6	2	4	4	4	4	4	4	4	4	4	4	4	4	4	4	4	4
1	9	Universitat Autònoma de Barcelona (UAB)	5	4	10	6	6	6	6	7	0	6	7	5	4	4	6	4	5		4	4	5	5	5	4	0	4
1	7	Universitat Autònoma de Barcelona	5	4	10	3	5	4	2		2	3	7	6	6	7	7	7	7	6	7	7	7	7	7	4	4	4
1	3	UAM	15	1	2	5	4	1	6	4	3	7	7	4	5	5	6	4	0	0	5	4	4	0	5	3	0	4
1	5	Universitat Autònoma de Barcelona	10	3	6	6	4	3	4	4	4	6	6	5	5	4	5	4	4	4	4	4	6	6	6	4	4	4
1	7	Universitat Autònoma de Barcelona	5	4	7	1	1	1	1	1	1	0	0	7	7	7	7	7	7	7	7	7	7	7	7	1	1	7
1	8	CSIC	8	4	1	6	6	2	6	6	6	7	7	4	4	4	5	5	5	6	5	4	5	4	4	3	3	3
1	9	Universitat Autònoma de Barcelona	4	4	2	6	4	5	4	6	6	5	6	4	4	4	4	4	4	4	4	4	5	4	4	4	0	4
2	7	Confidential	7	3	2	7	4	2	4	4	2	7	0	4	4	4	5	5	4	3	4	4	5	4	5	2	4	5
1	2	CBMSO	15	1	1	7	6	1	4	4	3	0	0	6	6	5	5	4	7	7	5	5	5	5	5	5	5	5
2	3	UAB	15	1	10	2	2	2	4	7	6	7	7	6	2	6	6	4	5	6	6	5	7	6	7	2	4	4
2	2	Universitat Autonòma de Bacelona	15	1	4	7	6	7	5	7	6	3	6	4	4	3	4	4	5	5	4	4	4	4	4	3	0	4
1	2	Universitat Autònoma de Barcelona	15	1	10	2	5	2	6	3	3	6	6	6	5	5	7	5	6	7	6	6	5	0	6	6	6	4
1	9	Universitat Ramon Llull	7	3	2	5	5	5	5	5	5	1	5	4	4	5	4	4	4	4	4	4	4	4	4	4	4	4
1	3	Universitat Autònoma de Barcelona	15	1	10	7	7	7	7	0	0	2	7	4	4	4	6	5	4	5	4	4	4	4	4	2	4	4
1	9	CREAF	8	4	5	1	2	7	2	4	4	7	7	7	4	6	7	5	7	7	7	4	4	6	7	1	7	7
2	8	uab	0	3	2	7	7	7	7	5	6	7	7	4	4	3	3	4	5	5	4	4	4	4	4	4	0	4
2	2	Universitat Autónoma de Barcelona	15	1	9	7	0	0	0	7	7	5	6	4	4	4	5	4	4	0	4	4	4	4	4	4	0	4
1	2	CSIC	15	1	1	2	2	1	2	2	2	7	7	0	6	6	6	6	6	6	6	6	7	6	6	4	4	4
1	2	Universidad Autónoma de Barcelona	15	1	1	5	3	7	7	3	2	6	7	6	7	6	7	6	7	7	6	7	6	6	7	6	6	6
2	3	Universitat Autònoma de Barcelona	15	1	5	7	6	4	6	7	7	1	0	4	4	4	0	4	4	4	4	4	2	0	4	2	0	4
2	8	Carlos III University	5	4	6	7	7	1	7	7	7	1	1	4	4	4	4	4	4	4	4	4	4	4	4	4	4	4
1	2	CBMSO	15	1	1	5	4	5	4	2	2	6	6	5	4	4	4	3	4	4	4	4	4	4	4	3	4	4
1	8	Prefer not to say	9	3	2	3	2	2	2	2	2	6	7	6	6	7	6	6	7	7	6	5	4	6	6	2	0	2
2	10	Universitat Autònoma de Barcelona	4	4	2	7	7	2	6	7	7	6	7	6	5	4	4	4	4	4	4	4	4	4	4	4	4	4
1	3	CSIC	15	1	1	6	0	6	0	6	2	7	7	4	4	4	6	4	4	6	6	4	4	0	6	4	0	4
1	9	CBMSO	6	4	1	7	7	4	7	7	6	6	5	5	4	4	5	4	5	5	4	5	6	6	4	4	4	4
2	3	Universidad Carlos III de Madrid	15	1	6	2	1	2	0	6	3	7	7	6	4	4	2	4	4	4	4	4	4	4	4	2	0	4
1	4	UAB	11	2	10	3	4	5	4	4	3	6	6	4	3	3	4	5	5	5	5	4	5	5	5	3	5	4
2	5	UAB	9	3	10	4	4	2	4	4	4	4	6	4	4	4	6	4	4	5	5	4	4	4	5	4	4	4
1	5	UAB	12	2	10	3	3	2	4	6	5	6	0	6	6	6	6	4	6	6	6	4	5		6	2	3	1
2	5	Centro de Biologia Molecular Severo Ochoa	11	2	1	7	6	5	6	6	6	5	6
2	11	univ. of valencia	3	4	9	3	5	3	3	6	6	6	6	6	4	4		4	5	5	5	5	5	5	5	5	4	4
1	2	Universitat Autònoma de Barcelona	15	1	4	6	7	0	4	5	5	3	3	4	0	0	3	4	4	0	4	4	4	4	4	0	0	4
2	7	University Autonomous of Barcelona	7	3	1	6	5	6	6	7	6	7	7	5	4	5	6	4	5	5	5	4	4	4	4	3	3	5
1	7	universitat Autonoma de Barcelona	5	4	2	6	5	0	6	5	5	5	7	6	6	6	4	4	6	6	6	4	5	5	5	4	0	4
1	3	Autonomous University of Barcelona	15	1	2	5	4	3	0	6	3	5	7	5	5	5	6	5	5	5	5	6	6	0	5	2	0	4
1	5	UAB	11	2	5	6	0	0	0	6	6	5	6	0	0	6	6	4	5	6	6	4	4	4	4	3	0	3
2	4	Universitat Autònoma de Barcelona	11	2	9	5	2	2	3	4	4	7	7	4	4	4	5	4	4	5	6	4	5	5	5	4	4	4
1	3	CSIC	15	1	2	1	1	1	0	5	1	1	1	7	4	7	7	7	7	7	7	4	7	7	6	1	1	1
1	8	Universitat Autònoma de Barcelona	6	4	5	5	5	4	5	5	4	5	6	6	5	6	6	5	5	5	6	4	5	4	5	4	4	4
1	5	Valencia University	10	3	9	6	6	6	6	4	3	6	7	5	0	4	7	5	5	6	4	5	6	6	6	4	0	5
2	2	Centro de Biología Molecular Severo Ochoa	15	1	1	6	4	6	1	6	5	1	0	4	0	0	4	4	6	0	0	4	4	0	4	4	4	0
1	5	Ramon Llull University	7	3	10	7	7	7	7	7	7	2	2	4	4	4	4	4	4	4	4	4	4	4	4	4	4	4
2	11	Universitat Autònoma de Barcelona	4	4	9	7	4	7	6	6	6	2	2	4	4	4	4	4	4	4	4	4	4	4	4	4	0	4
1	7	UAB	12	2	1	3	3	2	3	5	1	7	7	7	6	7	7	7	7	7	7	6	6	0	6	1	0	7
1	4	Universitat Autònoma de Barcelona	7	3	8	7	4	3	6	6	6	6	6	4	4	4	5	4	4	4	5	4	4	4	4	4	4	4
1	4	CBMSO	12	2	1	6	2	3	4	4	4	7	7	4	4	4	4	4	6	6	5	4	5	4	5	4	4	4
1	7	UAB	5	4	10	6	4	6	6	6	6	1	1	4	4	4	4	4	4	4	4	4	4	4	4	4	4	4
1	11	Universitat Autònma de Barcelona	1	4	10	5	6	6	5	5	4	2	7	6	6	4	6	5	4	4	6	6	6	6	6	3	0	4
1	8	uinversidad autonoma de madrid	6	4	1	6	2	6	6	6	6	7	7	4	4	4	4	4	5	6	4	4	4	4	4	4	0	4
2	6	UAB	7	3	6	7	7	7	7	7	7	1	0	4	4	4	4	4	4	4	4	4	4	4	4	4	4	4
1	3	Universitat Autonoma Barcelona	15	1	10	6	4	2	6	7	7	5	0	4	6	0	7	0	7	7	6	0	0	0	6	0	0	4
2	4	Universitat Autònoma de Barcelona	15	1	10	5	5	3	5	4	4	5	7	5	4	4	5	5	4	5	6	5	4	6	6	6	5	6
2	7	UAB	5	4	10	6	4	4	4	6	6	3	5	4	4	4	4	4	4	4	4	4	4	4	4	4	4	4
1	4	Autonomous University of Barcelona	11	2	6	3	1	1	1	2	1	7	7	5	7	5	7	7	5	5	4	4	5	5	5	4	5	4
1	5	Universitat Autonoma de Barcelona	11	2	10	2	3	2	5	7	7	2	6	4	4	5	6	4	5	5	5	4	6	6	4	4	0	0
1	9	Universitat Autonoma de Barcelona	4	4	1	7	4	6	6	7	7	4	4	0	4	4	4	4	4	4	4	4	4	4	4	4	0	4
1	7		8	4	2	4	2	2	2	5	2	6	7	7	6	5	5	5	5	7	6	4	5	5	7	1	0	4
1	4	Universitat Autònoma Barcelona	12	2	10	2	5	1	3	6	3	3	5	5	6	6	6	5	6	6	6	4	5	0	6	5	5	5
1	10	Universitat Autònoma de Barcelona	5	4	7	7	7	7	7	7	7	3	3	4	4	4	4	4	4	4	4	4	4	4	4	4	0	4
2	8	Centro de Biologia Molecular Severo Ochoa	4	4	1	5	3	2	4	4	4	6	7	5	4	5	6	4	6	6	5	5	6	4	5	3		2
1	3	Universitat Autònoma de Barcelona	15	1	6	1	2	2	2	7	2	7	7	5	4	6	6	6	6	6	6	5	6	6	6	2	2	4
1	2	Universitat Autònoma de Barcelona	15	1	1	3	4	2	4	6	3	7	7	4	3	4	4	4	4	6	5	4	7	4	5		2	4
2	4	Universitat Autònoma de Barcelona	15	1	3	3	2	1	2	6	2	6	7	4	6	6	7	4	7	6	6	4	5	0	6	3	0	4
1	11	Universitat Autónoma de Barcelona	4	4	8	5	6	5	6	6	6	3	7	4	4	6	6	4	4	4	4	6	4	4	4	3	3	3
1	11	Universitat Autònoma de Barcelona	4	4	1	6	4	6	5	7	5	2	3	4	4	4	4	5	4	4	4	5	4	4	4	3	3	4
1	4	Universitat Autònoma de Barcelona	9	3	7	5	4	5	3	1	3	5	0	5	4	4	6	4	5	5	5	4	5	5	6	3	4	3
1	3	URL-FPCEE	15	1	10	6	4	1	1	4	4	7	1	5	4	4	4	4	4	6	4	5	4	4	4	4	6	4
2	8	Universidad Carlos III de Madrid	5	4	8	7	7	7	7	6	7	1	2	3	4	4	3	3	3	3	3	4	3	4	4	4	4	4
2	9	Universitat Ramon Llull	5	4	10	7	6	6	6	7	7	3	5	4	4	4	6	5	4	5	4	4	4	4	4	4	4	4
1	6	Universidad Complutense de Madrid	4	4	9	7	0	7	7	7	7	1	4	4	4	4	4	4	4	4	4	4	4	4	4	4	4	4
1	8		4	4	10	3	3	2	6	5	2	5	6	6	6	5	7	5	5	5	6	4	6	6	7	4	4	4
2	7	Universidad Carlos III de Madrid	5	4	6	6	4	2	5	6	5	7	7	6	0	4	6	5	6	6	6	6	0	0	6	4	0	4
1	7	Universidad Carlos III de Madrid	5	4	6	5	5	5	5	6	3	6	7	6	5	5	6	4	4	7	4	4	4	0	4	2	5	4
2	5		8	4	4	6	4	5	6	5	7	3	5	2	4	4	4	0	3	4	0	4	0	0	3	3	0	0
2	10	Universidad Carlos III de Madrid	2	4	4	7	5	5	4	7	6	6	4	4	4	4	4	4	4	3	4	4	4	4	4	4	4	4
1	5	Observatori de l'Ebre	8	4	5	6	6	7	6	6	6	7	7	4	4	4	5	4	4	4	4	4	4	4	4	3	0	4
2	8	Universidad Carlos III	4	4	6	7	6	3	4	6	6	2	5	3	4	3	4	4	4	4	4	4	4	4	4	4	4	4
2	9	URL	9	3	10	7	7	7	4	7	7	1	3	4	4	4	4	4	4	4	4	4	4	4	4	4	4	4
1	6	Universidad Politécnica de Madrid	0	3	6	2	2	3	2	6	4	4	2	5	6	4	6	3	5	6	5	6	4	4	6	3	4	4
1	5	URL	9	3	10	6	6	0	6	6	6	4	2	5	4	4	4	4	5	5	4	4	4	4	4	4	5	4
1	2	Universidad Carlos III de Madrid	15	1	9	6	5	5	4	5	3	7	6	4	4	4	5	4	4	4	4	4	4	0	4	3	0	4
1	8	University of Salamanca	6	4	1	6	6	0	0	5	6	3	5	4	4	4	4	4	4	4	4	4	0	4	4	3	0	4
2	11	Universidad Calos III	3	4	7	7	7	7	7	2	7	1	1	1	2	1	1	1	1	1	1	1	2	2	1	1	0	1
1	4	Carlos III University in Madrid	11	2	10	3	2	2	5	5		1	1	7	7	4	7	4	6	7	6	7	7	7	6	4		4
1	9	Universidad Carlos III de Madrid	6	4	10	7	7	7	7	7	4		7	4	4	4	6	4	4	4	7	4	4	4	4	4	4	4
2	8	Universidad Carlos III de Madrid	6	4	8	7	4	2	7	6	6	7	6	4	4	4	4	4	4	4	4	4	4	4	4	4	4	4
2	10	Universidad Carlos III	4	4	6	7	6	6	6	7	6	4	6	4	4	4	4	4	3	4	5	4	4	4	4	4	4	4
2	6	Universidad Carlos III de Madrid	5	4	6	5	7	6	6	7	7	7	7	4	4	4	5	4	5	4	4	4	4	4	4	4	4	4
2	5	University Carlos III	0	3	6	7	6	6	6	6	7	1	2	4	4	4	4	4	4	4	4	4	3	4	4	4	0	4
1	5	Carlos III University	11	2	8	3	3	1	4	7	1	7	7	6	6	6	7	7	7	7	6	0	7	7	7	2	2	4
1	10	University of Valladolid	6	4	1	5	4	5	4	5	5	6	6	6	4	4		5	5	6	5	4	5	6	6	4	4	3
2	6	Universidad Carlos III de Madrid	5	4	6	7	3	6	7	6	6	3	7	4	4	4	4	4	4	4	6	4	4	4	4	4	4	4
1	3	Universidad Carlos III de Madrid	15	1	8	3	4	6	4	6	6	7	7	5	4	5	6	4	4	5	5	5	5	5	5	3	5	4
1	3	U	15	1	8	3	2	3	7	3	2	7	7	6	4	5	6	6	6	6	6	6	6	6	6	3	3	3
2	3	UC3M	15	1	9	6	2	4	4	6	5	7	6	4	4	4	4	4	4	4	4	4	4	4	4	4	4	4
2	9	Universidad Carlos III de Madrid	5	4	9	6	4	6	6	6	5	1	7	4	4	4	4	4	4	4	4	4	4	4	4	4	4	4
1	3	University Carlos III of Madrid	15	1	4	3	3	1	1	4	4	4	1	4	4	4	4	4	4	7	4	4	4	4	4	4	4	4
2	7	uc3m	9	3	6	1	1	1	1	1	1	0	0	1	1	1	1	1	1	1	1	1	1	1	1	1	1	1
2	6	UC3M	5	4	6	7	7	2	7	0	7	2	6	4	4	4	4	4	4	4	4	4	4	4	4	4	4	4
1	9	Universidad Carlos III de Madrid	5	4	7	4	5	6	3	7	7	4	7	4	4	7	7	7	7	7	7	4	7	7	7	7	0	4
2	3	Universidad Carlos III de Madrid	15	1	9	7	7	4	5	7	7	6	6	4	4	4	5	4	4	4	4	4	4	4	4	4	4	4
2	2	Universidad Carlos III de Madrid	15	1	6	6	4	4	4	3	3	7	7	3	2	6	6	4	5	6	6	6	4	4	4	5	4	4
1	5	Universidad Carlos III de Madrid	7	3	4	7	6	2	6	7	6	5	6	5	4	6	6	5	4	6	4	4	4	4	4	4	4	4
1	6	University Carlos III	5	4	8	2	2	1	2	2	2	6	6	7	7	7	7	7	4	7	5	4	7	4	4	0	4	4
2	2	UC3M	15	1	6	7	0	5	0	6	6	1	0	4	4	4	4	4	4	4	4	4	4	0	4	4	0	4
2	6	Universidad Carlos III de Madrid	6	4	9	7	7	3	6	6	6	1	3	3	3	3	6	4	4	3	3	4	4	4	3	4	4	4
1	3	Universidad Carlos III de Madrid	15	1	3	6	3	3	5	4	4	6	6	0	4	4	4	4	5	4	4	0	5	5	5	4	0	4
1	6	Universidad Carlos III de Madrid	0	3	6	6	6	6	7	7	7	6	5	4	4	4	4	4	5	6	4	4	4	4	3	3	0	4
1	4	Universidad Carlos III de Madrid	11	2	6	3	2	3	2	4	1	1	1	6	6	4	5	3	6	6	6	6	5	7	0	2	2	5
2	4	Universidad Carlos III de Madrid	15	1	10	5	3	2	3	0	0	7	6	0	0	0	0	0	6	0	0	0	0	0	0	0	0	0
2	10	Universidad Carlos III de Madrid	2	4	7	3	2	6	3	4	3	7	7	6	5	5	6	6	7	0	6	4	6	7	7	5		6
1	4	Universidad Carlos III de Madrid	7	3	1	7	4	7	4	4	4	1	1	4	4	4	4	4	4	4	4	4	4	4	4	4	4	4
1	7		6	4	9	3	3	1	1	4	4	6	6	5	6	6	7	5	6	7	5	4	5	5	5	3	4	4
1	2	Universidad Carlos III de Madrid	15	1	6	5	6	5	5	7	2	6	6	6	6	6	6	6	5	6	6	7	7	6	5	0	0	0
2	4	Universidad Carlos III de Madrid	15	1	6	2	2	4	0	4	3	6	7	6	5	6	6	6	6	6	6	5	5	0	0	6	0	0
1	7	Universidad Carlos III de Madrid	4	4	9	7	5	6	6	6	3	2	7	6	5	6	6	4	4	5	4	4	4	5	5	4	4	4
1	3	Universidad Carlos III de Madrid	15	1	6	5	4	4	4	6	4	7	7	7	7	6	7	5	6	6	6	4	5	4	5	4	0	4
1	5	Carlos III University of Madrid	7	3	7	7	7	7	7	7	4	0	0	4	5	4	4	4	5	7	4	4	4	4	4	4	0	4
1	3	University of Salamanca	15	1	7	6	1	5	3	7	7	2	7
1	9	CIEMAT	8	4	9	3	4	4	5	5	5	5	5	6	6	4	6	4	5	6	5	4	4	6	0	6	3	4
1	6	ICIQ	12	2	4	6	7	7	7	6	5	5	5	4	4	4	5	4	5	5	4	4	4	4	4	3	0	4
2	8	Universitat Ramon Llull	2	4	7	7	6	7	7	7	7	3	3	4	4	4	4	4	4	4	4	4	4	4	4	4	4	4
1	7	UCM	9	3	9	3	2	6	3	3	1	2	2	5	7	7	7	6	6	5	6	4	5	4	4	4	4	4
2	3	Universitat de Lleida	15	1	7	6	2	2	2	3	3	5	5	0	4	0	6	4	4	0	0	0	0	0	0	3	0	0
1	10	Universidad de Santiago de Compostela	5	4	1	7	7	4	4	6	5	2	4	4	4	5	5	5	6	5	4	4	5	4	4	4	2	4
1	7	University of Deusto	5	4	10	2	6	0	0	3	2	6	0	6	7	7	7	7	7	7	7	5	4	6	7	1	1	1
1	8	Universitat Autònoma de Barcelona	6	4	10	6	6	2	6	6	4	2	7	4	4	5	5	5	4	5	5	4	5	4	5	4	4	4
1	7	Universidade de Vigo	7	3	3	5	3	1	2	6	1	7	0	6	4	6	7	6	6	7	6	4	7	5	6	2	4	4
1	4	ICIQ	12	2	4	6	5	2	2	6	4	7	7	4	4	4	6	4	5	7	5	4	5	5	5	2	2	3
2	5	Institut Català d'Investigació Química	12	2	4	7	7	5	6	6	6	5	6	4	4	4	4	4	5	5	5	0	0	0	0	0	0	4
1	4	Universitat Autònoma de Barcelona	9	3	10	3	4	5	6	6	4	7	7	5	0	0	0	0	5	0	0	4	4	0	0	0		4
1	3	University of Salamanca	15	1	1	5	5	4	4	4	3	3	5	4	4	6	5	6	4	5	5	4	0	0	5	3	0	4
1	7	Universidad de Navarra	2	4	7	6	6	6	6	6	6	1	6	4	4	4	4	4	4	4	4	4	4	4	4	4	4	4
2	7	Universitat Autonoma de Barcelona	5	4	6	7	6	7	5	6	6	6	6	4	4	4	4	4	4	4	4	4	5	6	4	4	0	4
2	8	Universidad de Navarra	6	4	7	7	7	0	7	7	7	1	0	4	4	4	4	4	4	3	5	4	4	4	4	4	0	4
1	6	Universidad de zaragoza	5	4	9	6	4	6	6	6	5	6	7	4	4	4	5	4	5	4	4	4	5	5	5	4	4	4
1	5	University of Castilla-La Mancha	7	3	3	7	7	7	7	7	7	7	7	4	4	4	4	4	4	4	4	4	4	4	4	4	4	4
1	6	UAB	9	3	10	1	1	1	1	4	3	7	7	7	7	7	7	7	7	7	7	7	7	7	7	7	7	7
1	8	Universidade de Vigo	5	4	6	6	4	5	7	3	1	5	0	6	6	6	4	6	4	6	5	4	6	4	6	3	3	4
2	7	Universitat Autònoma de Barcelona	5	4	6	6	5	6	6	0	6	7	7	4	4	4	4	4	4	5	4	4	4	4	4	4	4	4
1	4	ICIQ	12	2	4	5	3	1	3	5	2	0	0	4	0	0	3	0	0	6	0	4	4	0	4	2	2	0
2	3	ICIQ	11	2	4	6	6	6	6	0	6	2	0	4	2	2	2	2	4	4	4	4	4	4	4	4	2	4
1	3	ICIQ	12	2	4	5	7	2	3	2	1	0	0	4	4	7	7	7	7	7	7	4	7	7	7	1	1	4
2	2	ICIQ	15	1	4	5	6	3	7	4	3	7	7	7	6	6	6	6	6	7	7	6	4	4	4	2	2	4
2	4	ICIQ	11	2	4	7	7	0	5	0	0	1	0	4	4	4	4	4	4	4	4	4	4	4	4	4	0	4
1	4	Instituto Catalan Investigacion Quimica (ICIQ)	12	2	4	1	2	2	1	1	1	7	7	6	0	7	6	5	7	7	7	6	5	6	7	1	1	3
2	2	Institut Catala d'Investigacio Quimica	15	1	4	4	5	6	4	6	3	7	4	4	4	6	4	4	7	7	4	4	4	4	4	3	4	4
1	2	ICIQ	15	1	4	6	6	5	6	5	3	6	6	4	4	3	3	3	6	6	6	4	4	0	0	0	0	0
1	3	Fundació Institut Català d'Investigació Química	15	1	4	7	6	6	6	7	5	7	7	4	3	4	4	5	6	7	5	4	5	4	6	4	4	4
1	3	ICIQ	15	1	4	6	3	5	4	5	0	2	2			4	6	4	4	0	4	4	4	0	4	3	3	4
2	3	ICIQ	15	1	4	7	7	7	7	7	7	3	6	4	4	4	4	4	4	4	4	4	4	4	4	4	4	4
1	6		0	3	4	7	7	7	7	4	4	7	7	4	4	4	6	4	4	4	4	4	4	4	4	4	4	4
1	3	Spanish Nacional Research Council (CSIC)	15	1	1	3	2	2	4	6	6	5	7	4	4	4	4	4	4	5	4	4	4	4	4	4	4	4
2	7	UNIVERSIDAD DE LEÓN	4	4	10	7	5	4	4	7	7	2	6	4	4	4	4	4	4	4	4	4	4	4	4	4	4	4
1	9	University of Vigo	5	4	1	6	5	2	6	6	6	4	6	4	4	4	5	4	4	4	5	4	5	4	4	4	0	4
1	3	UCLM	15	1	6	7	7	6	6	7	7	2	4	3	4	3	4	4	4	4	4	4	4	4	4	4	4	4
1	7	University of Vigo	7	3	6	6	6	2	4	6	4	4	6	4	4	4	0	0	4	0	0	4	4	0	4	4	0	4
1	2	Centro de Biología Molecular Severo Ochoa	16	1	1	6	4	5	5	6	3	6	6	4	5	5	4	4	6	5	5	4	4	0	4	1	0	4
1	11	Vigo University	5	4	5	6	5	5	5	6	6	7	7	5	5	5	6	6	5	6	6	6	6	6	6		6	6
1	5	HSJD	12	2	1	4	6	1	1	7	7	2	6	6	4	4	5	4	4	6	4	6	4	4	4	0	0	0
1	7	Universitat Autònoma de Barcelona	6	4	7	7	7	7	7	7	7	1	6	4	4	4	4	4	4	4	4	4	4	4	4	4	0	4
1	4	Universidad de Vigo	12	2	8	2	5	1	1	3	1	7	7	7	7	6	6	4	5	7	6	4	6	6	4	2	2	4
2	7	Universidade de Vigo	2	4	6	7	7	6	6	4	4	4	4	4	4	4	3	3	4	5	4	4	4	4	4	3	0	4
1	4	Uc3m	12	2	6	2	1	1	2	3	2	7	7	6	2	5	7	5	7	7	7	7	7	7	7	3	0	3
1	7	University of Vigo	7	3	6	5	5	5	5	6	4	6	6	6	5	4	5	4	4	6	5	4	5	4	5	3	3	3
1	2	UNIVERSITY OF BARCELONA	15	1	1	6	7	2	7	6	3	2	0	4	4	4	4	4	4	4	4	4	4	4	4	4	4	4
1	7	Universidad de Vigo	7	3	6	4	2	7	3	4	4	7	7	5	4	0	6	5	6	6	6	5	6	0	5	4	0	4
1	8	UAB	7	3	10	6	6	6	7	0	3	4	6	5	4	5	4	0	4	4	5	4	4	4	4	4	4	4
2	5	University of the Basque Country	8	4	1	7	3	1	3	7	7	4	7	4	4	4	4	4	4	4	4	4	4	0	4	4	0	4
2	6	Universitat Autònoma de Barcelona	9	3	2	4	2	2	6	6	5	1	6	4	4	4	4	4	4	4	4	4	4	4	4	4	4	4
1	7	University of Vigo	6	4	3	7	4	4	4	1	1	7	7	4	4	4	4	4	4	4	4	4	4	4	4	4	4	4
1	8	University of Castilla-La Mancha	6	4	6	4	4	4	4	4	4	1	2	4	2	2	5	4	4	4	4	4	4	4	4	4	4	4
1	7	University of Castilla-La Mancha	5	4	6	6	6	6	7	5	6	6	6	5	4	4	4	4	4	4	4	4	4	4	4	4	4	4
1	8	University of Vigo	6	4	9	7	5	2	4	6	6	5	6	6	4	5	6	5	4	5	5	4	4	4	4	3	3	4
2	9	UAB	4	4	9	7	4	7	4		4	2	5	4	4	4	4	4	5	4	2	4	4	4	5	4	4	4
2	8	CITA	11	2	1	3	3	4	6	6	6	7	7	4	3	3	5	4	5	5	5	4	5	4	4	4	4	4
2	10	Universidad de Vigo	4	4	10	7	6	6	6	6	6	1	6	4	4	4	4	4	5	4	4	4	5	4	4	4		4
2	8	Univ Vigo	5	4	4	6	0	0	6	6	7	2	3	4	4	4	4	4	4	4	4	4	4	4	4	4	0	4
1	6	Universitat Autonoma de Barcelona	5	4	7	6	4	3	5	7	6	3	7	4	4	4	4	4	4	4	5	4	4	4	4	4	0	4
1	9	Universidade de Vigo	7	3	1	5	5	5	5	7	3	7	7	7	6	7	7	7	6	7	7	6	6	6	6	3	3	6
1	4	Universidad Autónoma de Barcelona	11	2	10	4	6	6	6	5	3	4	0	4	3	6	7	7	7	7	6	4	6	6	6	6	4	4
1	9		5	4	4	6	6	6	6	6	6	3	7	4	4	4	4	4	5	5	5	4	5	4	4	4	0	4
1	8	IMIDRA	8	4	1	7	4	6	6	6	6	6	4	3	4	4	4	4	4	4	4	4	5	4	4	4	0	4
1	8	Autonomus University of Barcelona	5	4	2	6	6	2	7	7	7	2	0	3	2	2	2	7	7	7	7	2	7		7	2		1
1	7	Universidad Politécnica de Cartagena	4	4	1	5	6	7	4	5	3	4	7	6	6	4	6	4	7	7	7	4	5	5	6	5	4	4
1	6	xx	5	4	9	7	7	7	1	7	7	1	1	1	1	1	2	2	2	2	2	2	2	1	1	1	1	1
1	10	Universitat Autònoma de Barcelona	5	4	7	7	4	5	0	7	7	1	0	4	4	3	3	3	4	4	4	4	4	4	4	3	0	4
1	7	Universidade de Vigo	5	4	6	6	0	1	6	6	4	6	7	4	4	4	4	4	5	5	4	4	4	4	4	4	4	4
2	9	Universidade de Vigo	5	4	5	7	6	6	6	6	7	1	6	4	4	4	5	4	4	4	4	4	4	5	4	4	4	4
1	9	University	4	4	6	5	2	2	3	4	3	2	6	5	6	4	7	6	4	5	6	4	6	0	5	4	0	4
1	6	Biological Research Center. Spanish Research Council	12	2	1	6	4	2	4	7	5	0	0	5	4	4	4	4	4	6	6	4	4	4	4	4	4	4
2	4	IGOID Research Group	15	1	2	7	2	6	4	2	7	1	2	4	2	1	1	2	3	4	1	4	1	2	6	2	4	4
1	8	Universidad de Vigo	5	4	6	7	7	7	7	4	5	6	6	4	4	4	4	4	4	4	4	4	4	4	4	4	4	4
1	8	University of Vigo	5	4	4	4	5	2	2	6	5	2	6	5	4	5	6	4	6	6	6	5	7	7	6	3	3	4
2	10	IMIDRA	8	4	1	6	6	5	6	6	6	3	3	4	4	4	5	4	4	5	4	4	4	4	4	4	4	4
2	2	Universidade de Vigo	15	1	6	5	4	0	4	6	6	5	4	5	4	6	4	4	4	5	5	4	4	4	4	6	4	4
1	6	Universitat Autònoma de Barcelona	7	3	6	7	0	4	7	7	7	5	7	4	4	4	5	4	4	4	4	4	6	6	4	4	4	4
2	9	University of Vigo	5	4	5	7	7	7	7	7	7	1	1	4	4	4	4	4	4	4	4	4	4	4	4	4	4	4
1	9	University of Vigo	7	3	10	6	4	6	5	7	5	7	6	7	2	6	3	6	4	6	4	4	6	6	6	1	1	4
1	5	Idibaps	14	2	1	6	6	2	6	5	5	7	7	5	4	6	4	4	4	4	6	6	6	0	6	2	0	4
1	4	Universidade de Vigo	11	2	5	6	0	4	5	4	2	7	7	4	4	4	4	4	4	7	7	4	4	4	4	4	4	4
2	8	Universidade de Vigo	5	4	9	3	2	4	3	3	5	5	5	4	0	0	3	5	4	4	4	4	4	4	6	2	0	4
2	7	University of Coruña	5	4	2	6	7	7	6	0		7	7	4	4	4	6	4	5	5	5	4	4	4	5	3		4
2	8	University of Vigo	5	4	7	7	7	7	7	7	7	1	5	4	4	4	4	4	4	4	4	4	4	4	4	4	4	4
1	5	Universitat Autònoma de Barcelona	11	2	1	0	3	1	1	6	2	7	7	6	4	6	6	6	6	7	6	6	7	7	7	2	2	5
1	3	University of Navarra	15	1	1	6	6	4	2	6	5	2	7	4	0	4	6	4	5	5	5	4	4	0	6	3	7	5
2	8	UNIVERSITY OF VIGO	4	4	5	6	1	1	2	7	6	1	7	4	5	7	7	3	6	7	7	0	6	4	5	5	0	4
2	9	INIA	4	4	1	6	4	2	3	0	4	2	6	4	4	4	4	4	4	5	4	4	4	4	4	4	4	4
1	7	Universidade de Vigo	9	3	10	7	6	5	6	0	0	4	6	4	4	4	5	4	5	4	4	4	4	5	5	4	3	4
1	8	UNIVERSITY OF VIGO	1	4	2	7	6	0	0	4	7	7	7	6	6	6	7	7	5	7	7	7	7	7	7	2	2	4
1	6	azti	0	4	1	2	2	2	2	6	3	6	6	6	4	6	7	6	6	6	6	5	6	6	6	2	2	0
1	6	Universidad de Alicante	7	3	1	3	4	2	6	6	4	5	2	5	6	0	6	0	7	7	0	5	0	5	6	0	0	2
2	6	Universidade de Vigo	5	4	10	7	4	4	1	7	7	6	6	4	4	4	4	4	4	4	4	4	4	4	4	4	4	4
1	5	University of Barcelona	11	2	1	7	7	2	4	7	4	3	7	4	4	4	5	4	4	4	4	4	4	4	4	3	4	4
1	5	UVigo	0	2	7	6	6	6	2	6	4	3	3	6	4	4	4	4	6	6	7	4	4	4	4	4	0	4
1	4	University of Valencia	13	2	10	2	4	1	4	0	2	0	0	4	4	7	6	6	5	7	6	4	4	4	7	2	1	4
2	7	University of Vigo	4	4	10	7	4	1	4	0	0	0	7	4	4	4	0	4	4	4	4	4	4	0	4	4	0	4
2	4	CSIC	15	1	1	6	7	4	4	6	6	2	7	4	4	4	4	4	4	4	4	4	6	6	6	4	0	0
1	7	University of Vigo	5	4	10	2	1	2	2	3	3	3	4	6	4	5	5	5	6	6	5	6	5	5	5	4	2	3
2	9	Nebrija University	2	4	6	7	6	1	6	0	0	2	4	0	0	0	0	0	0	0	0	0	0	0	0	0	0	0
1	8	University of Vigo	5	4	7	5	4	4	2	5	5	2	7	6	2	0	7	6	6	6	6	4	7	0	7	4	3	4
1	4	Universidade de vigo	13	2	1	3	4	2	4	6	4	6	6	6	3	5	7	6	6	6	6	4	4	6	5	3	0	4
2	5	universidad de vigo	13	2	9	6	6	6	6	6	6	0	0	4	4	4	4	4	4	4	4	4	4	4	6	4	4	4
1	5	Universidade de Vigo	7	3	4	6	4	3	5	3	3	2	6	7	7	6	7	6	6	6	6	5	7	7	7	1	1	3
1	7	Universidade de Vigo	7	3	1	5	6	7	3	6	3	6	7	7	4	6	7	5	7	6	7	6	6	4	6	4	0	4
1	7	University of Navarra	5	4	7	6	4	6	6	4	4	5	6	4	4	4	6	4	4	4	4	4	4	5	4	4	4	4
1	4	UPNA	12	2	1	7	4	1	5	6	5	2	6	4	4	4	4	4	4	4	4	4	4	4	4	4	4	4
1	3	UAB	15	1	10	6	3	2	3	6	4	6	6	4	4	4	6	4	6	5	5	4	4	4	4	4	0	4
1	7	UAB	5	4	10	4	5	6	5	5	5	3	6	5	4	5	6	6	7	7	5	4	7	6	6	3	4	4
1	2	Universidad de Castilla-La Mancha	15	1	10	6	6	1	0	6	6	1	1	4	4	4	4	4	4	4	4	4	4	4	4	4	0	4
1	8	University of Castilla-La Mancha	5	4	1	6	3	0	2	7	2	7	7	4	4	5	6	5	5	7	5	4	4	5	4	3	0	4
1	5		15	1	6	3	5	1	4	6	5	0	0	4	4	5	7	5	4	5	4	0	5	4	5	4	4	4
1	3	Universitat de Barcelona	15	1	9	5	3	2	7	5	3	7	7	5	4	5	4	4	4	5	5	4	6	5	5	2	0	4
1	9	UNIVERSITAT AUTONOMA DE BARCELONA	5	4	2	5	4	1	3	5	2	3	5	5	4	6	7	6	7	7	6	5	7	7	6	6	0	4
1	6	University ofCastilla-La Mancha	7	3	10	2	2	4	2	2	2	6	6	6	4	6	7	7	6	7	7	4	4	4	4	3	3	3
1	6	Universidad de Casilla - La Mancha	6	4	3	6	3	2	4	6	5	5	6	0	4	4	4	4	4	4	4	4	4	6	5	3	0	3
1	5	Universidad Nebrija	7	3	10	4	5	4	4	4	5	6	7	5	5	5	5	5	4	5	5	4	5	4	4	3	4	4
1	8	UCLM	5	4	7	6	6	6	6	6	5	4	7	6	4		6	5	5	4	5	4	4	5	5	4	0	4
1	9	UNIVERSIDAD DE CASTILLA-LA MANCHA	6	4	10	1	1	1	1	6	2	0	0	7	7	7	7	7	7	7	7	4	5	4	7	0	4	4
1	3	Instituto Cajal - CSIC	15	1	1	6	7	7	7	7	4	6	7	6	6	5	4	4	5	7	7	5	7	7	7	4	4	4
2	4	UAB	9	3	10	5	4	2	5	6	6	3	7	4	4	4	5	4	5	0	6	0	5	0	0	4	0	0
2	6	Universidad de Castilla-La Mancha	7	3	9	6	6	7	6	3	5	7	7	5	4	5	6	5	6	7	5	4	4	4	4	3	0	3
1	4	universidad internacional de la rioja	0	3	10	6	6	0	0	6	0	5	6	4	4	4	4	4	4	0	4	0	5	5	4	2	0	3
1	4	Universidad de Castilla la Mancha	6	4	6	6	5	6	6	2	6	5	6	4	4	4	6	4	6	6	4	4	4	6	4	4	4	4
2	7	UCLM	9	3	7	7	7	7	7	5	7	4	6	4	4	4	5	4	4	4	4	4	4	4	4	4	4	4
2	3	University of Vigo	15	1	1	5	5	5	6	6	2	3	7	4	4	4	4	5	5	6	6	4	5	0	6	4	0	4
2	2	Universidad de Castilla-La Mancha	15	1	6	6	5	6	7	5	7	1	4	3	4	4	4	3	4	4	3	4	4	4	5	4	0	4
2	6	Consejo Superior de Investigaciones Científicas	8	4	1	7	4	6	7	7	6	6	6	4	4	4	5	4	4	4	3	4	4	5	4	4	4	4
1	6	Castilla-La Mancha University	5	4	10	6	4	4	6	5	2	7	7	6	7	6	6	7	7	7	7	4	6	6	7	4	0	4
1	9	Universidad de Castilla-La Mancha	4	4	4	1	1	1	2	6	1	5	6	7	4	4	7	2	7	7	7	7	7	7	7	2	2	2
1	4	Universidad de Castilla-La Mancha	0	3	6	6	3	2	6	6	6	7	7	5	4	4	5	4	4	5	5	4	4	4	4	3	3	4
1	4	Universidad de Castilla-La Mancha	11	2	4	6	6	2	2	7	7	1	5	4	4	4	4	4	4	5	4	4	6	6	6	3	4	4
1	8	UNIVERSITY OF CASTILLA LA MANCHA	5	4	6	5	4	6	4	6	5	6	7	6	4	6	6	5	7	6	5	5	5	5	5	3	2	4
2	4	University of Castilla-La Mancha	7	3	10	6	5	4	5	5	4	6	6	4	5	4	6	4	5	5	5	4	4	4	4	4	0	4
1	3	Universidad de Castilla-La Mancha	7	3	2	7	6	5	6	5	6	5	6	4	4	4	4	4	6	4	4	4	4	5	5	4	4	4
1	2		15	1	6	6	5	5	5	6	5	3	6	4	4	4	4	4	4	4	4	4	4	4	4	4	4	4
1	7	UCLM	5	4	1	1	1	1	7	4	1	7	7	7	7	7	7	7	7	7	7	7	7	7	7	1	1	4
2	5	Universidad de Castilla-La Mancha	10	3	4	6	6	5	6	6	6	3	3	4	4	4	4	4	4	4	4	4	4	4	4	4	4	4
1	7	University of Castilla-La Mancha	7	3	3	6	4	5	4	4	3	3	7	4	4	4	5	4	5	5	5	4	4	4	5	4	4	4
2	10	Universidad de Castilla-La Mancha	4	4	4	6	2	0	6	3	3	7	7	4	5	4	6	0	3	2	4	4	4	0	4	4	4	4
2	5	University of Castilla-La Mancha	15	1	5	4	3	6	4	7	4	6	7	5	4	4	6	4	6	6	6	4	4	4	4	5	4	6
1	7	UCLM	5	4	10	3	2	1	3	6	3	0	0	6	5	4	4	7	7	7	7	4	7	7	7	4	2	2
1	6	Institut Català d'Arqueologia Clàssica (ICAC)	10	3	7	3	0	4	5	5	3	6	7	6	4	7	7	0	6	7	0	0	6	4	6	3	0	4
2	6	CSIC	13	2	9	7	6	6	0	5	3	2	6	4	4	3	4	4	4	4	4	4	4	4	4	4	0	0
2	6	University of Lleida	15	1	6	7	7	2	7	0	0	2	0	4	4	4	4	4	4	4	4	4	4	0	4	4	4	4
1	3	Universitat Autònoma de Barcelona	15	1	1	6	3	3	0	7	7	6	7	4	4	4	4	0	5	0	4	4	4	0	0	0	0	4
1	4	Universitat de Lleida	15	1	1	6	5	3	6	7	7	7	7	6	5	6	4	4	5	5	5	4	4	5	5	3	4	5
1	8	Universitat Autònoma de Barcelona	5	4	7	6	6	7	7	7	7	1	7	4	4	4	4	4	4	4	4	4	4	4	4	4	0	4
2	7	Hospital Universitari Germans Trias i Pujol	7	3	2	6	6	3	5	5	6	6	6	3	4	4	4	4	5	6	4	4	4	5	4	3	4	4
2	5	Universitat de Lleida	11	2	6	7	5	4	5	7	7	7	7	5	4	4	5	4	5	5	4	4	4	4	4	3	3	4
1	4	Universitat Autònoma de Barcelona	15	1	10	2	7	7	2	6	6	7	7	7	3	5	6	0	0	6	5	4	0	0	6	2	0	3
1	3	Univeristy of Navarra, CIMA	15	1	2	7	7	6	7	7	7	1	4	0	4	0	0	0	5	4	4	4	4	4	4	4	0	4
2	8	Universitat Autònoma de Barcelona	4	4	2	7	6	6	6	6	6	2	6	4	4	4	5	4	4	4	4	4	4	4	4	4	0	4
1	6	UNIR (Universidad Internacional de La Rioja)	9	3	3	3	4	5	4	3	6	7	7	5	5	6	6	5	6	6	4	4	4	4	4	3	2	4
1	4	UAB	12	2	10	6	6	2	6	5	5	0	0	6	4	6	5	5	5	5	6	4	4	5	5	1	1	3
1	3	Universitat Autònoma de Barcelona	9	3	1	7	6	5	7	7	7	4	7	3	6	6	4	5	7	6	5	4	4	5	6	3	3	4
1	3	University of Salamanca	15	1	8	6	6	6	6	6	2	2	7	4	4	4	4	4	4	4	4	4	4	4	4	4	4	4
1	6	llll	6	4	10	1	1	1	1	1	1	1	1	1	1	1	1	1	1	1	1	1	1	1	1	1	1	1
2	10	universitat autonoma de barcelona	4	4	1	7	5	2	2	6	6	5	6	4	4	4	5	4	5	4	5	4	4	4	4	4	4	4
2	5	Universitat Autònoma de Barcelona	15	1	7	5	3	5	6	4	6	2	4	6	5	4	7	4	4	6	5	4	4	0	4	2	0	5
2	5	UAB	9	3	10	5	2	6	2	5	5	4	5	4	4	4	4	4	4	5	5	4	4	4	4	3	3	4
1	6	Universitat Autònoma de Barcelona	5	4	7	5	4	2	7	7	7	4	6	5	0	6	6	4	6	7	6	4	5	6	6	1	1	1
1	7	Universidad Nebrija	7	3	7	0	0	1	0	7	0	6	7	7	4	7	7	4	4	7	6	4	4	7	7	1	1	1
2	2	Universitat Autònoma de Barcelona	15	1	1	7	6	7	7	7	7	1	4	4	3	4	4	4	4	4	4	3	4	4	4	4	4	3
1	4	UAB	12	2	4	7	6	5	6	7	7	5	7	4	4	4	4	4	4	4	4	4	4	4	4	4		4
1	5	universidad internacional de la rioja	7	3	10	5	3	6	2		6	3	2	7	4	4	5	4	6	7	7	5	7	6	4	4	0	4
1	6	Universidad Internacional de la Rioja	9	3	7	3	5	4	4	6	2	7	6	6	4	6	6	7	6	6	6	4	6	6	6	6	4	3
1	5	Universidad Antonio de Nebrija	0	4	7	2	1	6	1	6	1	7	7	6	7	7	7	7	4	7	7	0	6	5	7	1	0	2
2	6	Universitat Autonoma de Barcelona	5	4	9	7	5	6	6	6	6	4	5	4	4	4	5	4	3	4	5	4	3	5	4	4	0	4
1	3	Universidad Autónoma de Barcelona	15	1	10	3	4	2	3	5	2	7	7	0	0	6	7	6	7	7	0	4	0	0	6	3	2	0
1	2	University of Salamanca	15	1	9	6	0	5	5	6	6	2	3	4	4	4	4	4	4	4	4	4	4	4	4	4	0	4
1	5		7	3	10	2	2	2	2	7	3	7	7	7	7	7	7	5	7	7	7	7	7	7	7	2	0	4
1	5		13	2	10	5	4	7	6	6	3	5	7	4	4	6	6	6	6	7	7	4	5	6	6	2	0	4
2	6	CCE	7	3	3	7	7	7	7	7	7	1	1	4	4	4	4	4	4	4	4	4	4	4	4	4	4	4
1	5	Universitat Autònoma de Barcelona	5	4	6	6	3	6	6	3	4	7	6	4	4	4	6	6	4	6	5	4	4	4	4	2	4	4
1	2	University of Navarra	15	1	2	6	6	5	5	6	5	6	7	5	5	4	4	5	4	5	5	4	4	4	5	5	3	4
2	5	Instituto de Neurociencias de Castilla y León (INCyL)	11	2	1	7	7	6	7	7	7	2	7	4	4	4	4	4	4	4	4	4	4	4	4	4	4	4
1	3	Universitat Autònoma de Barcelona	15	1	9	5	3	1	3	4	2	7	7	6	4	6	7	6	5	6	7	4	6	6	6	2	6	4
1	9	Universitat Autònoma de Barcelona	6	4	2	7	7	6	7	7	7	2	0	4		4	4	4	4	4	4	4	4	4	4	4	4	4
1	4	Universitat Autònoma de Barcelona	12	2	10	4	3	2	5	7	2	6	0	7	2	7	7	7	7	7	7	4	7	6	7	2	2	4
2	10	CSIC	8	4	1	7	6	6	6	6	6	2	6	4	4	4	0	4	6	4	4	4	6	0	4	4	0	4
1	10	Universidad de Navarra	5	4	1	2	2	2	2	6	3	2	0	6	5	6	6	6	6	6	4	4	5	4	4	1	0	4
1	3	University of Salamanca	15	1	10	6	3	2	6	5	4	3	7	4	4	4	4	4	5	5	4	4	5	5	5	4	4	4
1	5	Universitat Autonoma de Barcelona	11	2	9	4	3	2	4	4	3	6	6	6	4	6	6	6	7	7	6	4	4	5	6	3	0	3
1	5	Estación Biologica Dogana, CSIC	15	1	1	5	3	2	3	5	4	7	0	4	4	5	6	6	6	7	7	4	4	4	4	2	4	3
2	8	Universitat Autonoma de Barcelona	5	4	6	5	4	6	4	6	4	6	6	4	4	6	5	5	5	5	5	4	4	4	4	2	4	4
1	5	Universitat Autònoma de Barcelona	7	3	9	6	4	5	3	5	5	7	7	5	4	4	5	4	4	5	5	4	4	0	4	4	0	4
1	4	Universitat Autònoma de Barcelona	11	2	1	5	4	2	4	2	1	2	1	5	5	5	5	7	7	7	7	5	4	4	6	5	0	6
1	3	Autonomous University of Barcelona	15	1	7	7	4	6	6	7	4	1	5	4	0	4	0	4	0	0	0	4	4	0	4	3	0	3
1	3	Universidad de Salamanca	15	1	1	3	3	7	4	2	1	7	7	3	1	1	4	4	6	7	6	4	6	6	7	4	4	5
2	4	Universidad de La Rioja	7	3	6	7	6	3	6	6	6	6	6	4	4	3	4	4	4	6	4	4	3	4	4	3	4	4
1	5	University of Navarra	10	3	2	7	4	7	6	7	6	1	6	4	4	4	4	4	4	4	4	4	5	4	4	4	4	4
2	6	Universitat de Lleida	9	3	7	7	7	7	7	7	7	1	6	4	4	4	4	4	4	4	4	4	4	4	4	4	4	4
2	8	Universidad de La Rioja	4	4	6	4	2	4	4	4	4	6	6	4	4	4	4	4	4	4	4	4	3	4	5	4	4	4
2	11		4	4	8
1	5	HGUGM, CIBERSAM	10	3	2	2	1	2	6	1	2	6	7	6	7	7	7	7	7	7	7	7	6	7	7	1	3	3
1	8	Nebrija	6	4	10	7	7	7	7	7	7	1	1	4	4	4	4	4	4	3	3	4	4	4	4	4	4	4
1	7	University of Navarra	1	4	7	6	4	7	7	6	6	6	7	6	5	6	7	3	7	6	6	6	7	7	7	1	7	3
1	6	Institut d'Investigació Germans Trias i Pujol	12	2	2	7	7	7	7	2	4	2	7	6	6	4	4	5	5	4	4	4	4	4	4	2	2	4
1	3	Universidad de Navarra	15	1	1	3	4	2	4	6	2	1	3	5	4	5	7	5	4	6	5	4	4	0	6	2	0	4
2	7	University of Navarra	7	3	1	4	2	2	4	5	4	2	5	4	4	4	6	4	4	4	4	4	6	6	4	4	4	4
2	3	Universidad Nebrija	11	2	6	7	6	7	7	4	4	7	7	4	4	4	5	4	4	4	4	4	4	4	4	4	4	4
1	3	CSIC	15	1	1	2	1	1	1	3	3	1	1	5	3	0	7	0	7	7	7	5	7	7	7	0	0	0
2	6	Universidad Nebrija	6	4	6	7	4	4	2	0	0	2	2	4	3	3	3	3	3	4	4	4	4	3	4	4	3	4
1	2	Universitat de Lleida	15	1	2	4	4	1	4	6	3	7	7	4	0	0	6	6	7	7	7	6	4	4	7	1		4
1	4	University of Navarra	7	3	10	3	2	7	2	4	3	2	4	5	0	0	0	0	5	6	7	4	4	4	4	0	4	4
1	4	University of Navarra	7	3	10	2	2	2	2	1	2	3	1	7	6	6	5	7	5	6	6	6	6	6	6	6	4	4
2	6	Universidad de Navarra	5	4	5	6	6	6	5	7	7	1	7	5	4	4	5	4	5	6	6	4	4	4	4	5	5	4
2	7	University of Navarra	5	4	3	3	6	7	7	7	7	3	3	4	4	4	4	4	3	4	4	4	4	4	4	4	4	4
1	7		1	4	7	7	7	7	7	7			7	4	4	4	4	4	4	4	4	4	4	4	4	4	4	4
1	3	Universidad de Murcia	15	1	2	7	6	7	5	5	3	1	6	4	4	5	5	5	4	6	5	4	4	4	4	3		4
2	8	Universidad de La Rioja	5	4	4	7	7	7	7	7	7	1	0	4	4	4	5	4	4	4	4	4	3	0	4	4	0	4
1	3	Universidad de Navarra	15	1	10	3	3	1	2	0	2	2	4	5	5	5	5	6	6	6	6	4	4	5	5	5	5	5
1	8	University of Deusto	4	4	10	7	6	5	5	6	6	1	7	4	3	6	6	4	5	4	4	4	5	4	4	3	4	4
1	7		5	4	1	7	7	7	7	3	3	2	6	5	2	7	5	6	4	6	5	4	5	4	5	3	3	2
1	5	University of Navarra	13	2	7	3	4	2	5	6	3	6	6	5	4	4	6	4	6	6	6	4	6	6	6	2	7	3
2	3	University of Navarra	15	1	7	7	5	3	4	0	6	1	5	4	4	4	4	4	5	4	4	4	5	4	4	4	0	4
1	3	Universidad de Navarra	15	1	7	2	2	7	3	2	3	4	4	6	7	7	6	7	7	6	7	4	6	4	6	1	7	6
1	2	Complutense University of Madrid	15	1	1	7	0	0	0	6	6	2	5	4	4	4	4	0	4	4	4	4	4	0	4	4	0	4
2	3	Universidad Antonio de Nebrija	15	1	6	7	4	7	7	4	7	7	7	4	4	4	4	4	4	4	4	4	4	4	4	4	4	4
2	8	Universidad de Navarra	6	4	7	7	7	7	7	6	6	1	2	2	5	3	1	2	2	1	2	1	4	3	4	3	4	4
1	2	Instituto de Investigaciones Biomédicas "Alberto Sols"	15	1	2	5	3	3	5	6	5	3	6	4	4	5	4	4	5	0	0	4	6	0	0	3	0	3
1	5	University of Lleida	9	3	1	2	2	3	3	4	2	6	6	4	4	6	6	5	6	6	6	4	4	4	4	5	4	5
1	3	Universidad de Navarra	6	4	7	5	4	5	4	3	3	6	6	4	5	5	6	6	6	6	6	4	4	6	5	5	4	4
2	6	Centro de Ciencias de la Salud San Rafael. Universidad Antonio de Nebrija	7	3	2	3	5	4	4	4	7	5	0	7	6	7	7	7	0	0	7	7	0	0	0	1	1	6
1	9	Universidad de Navarra	5	4	7	7	7	7	7	7	7	1	1	4	4	4	4	4	4	4	4		4	6	6	4	4	4
2	8		4	4	4	7	7	7	7	6	6	2	2	4	4	4	4	4	4	4	4	4	4	4	4	4	4	4
1	5	UNIVERSITY OF NAVARRA	7	3	2	7	7	7	7	7	7	1	4	4	4	4	5	4	4	4	4	4	4	4	4	4	5	4
1	3	University of La Rioja	9	3	9	6	0	2	0	7	0	7	7	0	0	0	0		4	0	4	0	0	0	4	0	0	4
2	7	University of navarra	4	4	7	7	7	7	7	6	7	1	2	4	4	4	4	4	4	4	4	4	4	4	4	4	4	4
1	6	University of Navarra	5	4	6	6	4	5	4	4	4	4	6	5	4	4	5	4	4	6	7	4	4	4	4	2	4	4
1	4	IMDEA-Food	12	2	2	4	3	1	2	4	1	1	1	4	3	6	4	4	5	7	5	4	4	4	4	3	4	4
1	8	University of Rioja	7	3	10	3	4	6	4	3	3	3	2	4	4	4	5	4	5	5	5	4	4	5	5	4	4	4
1	5	Universidad Antonio de Nebrija	4	4	9	3	4	6	4	2	1	7	7	6	4	5	7	4	4	5	5	4	4	4	4	3	4	2
1	9	University of Navarra	6	4	4	5	5	6	5	6	4	3	6	5	5	5	5	6	7	7	7	5	4	6	7	4	2	5
2	3	Universidad de La Rioja	15	1	7	7	7	7	7	7	7	1	1	4	4	4	4	4	4	4	4	4	4	4	4	4	4	4
2	8	University of Navarra	5	4	6	7	6	7	7	4	4	1	2	4	4	4	4	4	4	4	4	4	4	4	4	4	4	4
1	4	Universidad de Navarra	7	3	2	7	5	1	1	7	7	1	7	4	4	4	4	4	4	5	5	4	4	4	4	3	4	4
2	7	University of Navarra	5	4	1	7	7	7	7	0	7	1	0	4	4	4	4	4	4	4	4	4	4	4	4	4	4	4
2	9	Clínica Universidad de Navarra	2	4	2	1	6	6	4	6	6	5	6	4	5	4	5	4	3	3	5	4	5	5	4	4	4	4
1	3	Universidad de Navarra	15	1	2	2	2	1	2	4	4	3	6	6	6	7	5	7	6	5	5	4	6	5	7	4	6	6
1	3		15	1	1	3	2	1	2	3	2	5	7	6	0	6	5	0	6	0	6	5	6	0	4	2	0	0
2	7	Univ. of Navarra	5	4	9	2	3	2	3	2	3	7	5	4	5	4	6	6	7	5	7	4	4	5	6	2	0	4
1	3	Universitat de Lleida	15	1	8	5	4	1	6	7	1	2	3	4	3	6	4	4	4	6	6	4	4	4	5	1	3	4
1	7	University of Lleida	4	4	6	7	1	1	1	3	5	7	7	4	4	4	5	4	4	4	4	4	4	6	5	2	0	4
1	6	Universitat de Lleida	6	4	7	7	4	7	4	7	7	7	7	4	4	4	7	4	4	4	4	4	4	4	4	4	4	4
1	2	Universitat de Lleida	15	1	6	6	5	7	5	6	6	7	7	5	4	4	6	5	5	5	4	4	5	5	4	2	0	4
1	8	UNIVERSITY OF LLEIDA	4	4	1	5	4	5	3	5	3	5	6	5	4	4	6	6	6	4	4	4	4	4	4	4	4	4
2	6	Univesity of Lleida	7	3	10	0	1	1	1	0	4	1	1	4	4	4	4	4	4	4	4	4	4	4	4	4	4	4
1	8	Universidad Politécnica de Cartagena	4	4	4	6	4	6	4	6	5	3	3	4	4	4	6	5	4	4	4	4	5	5	4	4	4	4
2	5	Universitat Rovira i Virgili	7	3	1	7	7	6	7	7	7	1	4	4	4	4	4	4	4	4	4	4	4	4	4	4	4	4
1	2	Catalan Institute of Nanoscience and Nanotechnology (ICN2)	14	2	1	7	7	7	6	7	7	2	6	4	2	4	6	2	4	5	5	4	4	4	4	2	5	3
2	2	ICN2	15	1	4	6	6	6	6	0	6	2	2	4	4	4	4	4	2	4	4	4	4	0	4	4	0	4
2	3	ICN2	15	1	9	6	4	5	2	3	2	7	7	5	4	2	7	6	5	6	4	0	0	0	5	5	0	7
2	3	Intituto Catala de nanociencia i nanotecnologia	12	2	9	3	5	2	5	5	5	6	6	4	4	4	6	4	4	5	5	4	5	4	4	3	4	4
1	3	University of Cantabria	0	1	7	5	5	2	4	5	4	6	7	5	3	7	6	6	5
1	7	UNIVERSITAT ROVIRA I VIRGILI	6	4	8	2	2	2	2	6	3	7	7	6	6	6	7	0	6	7	7	0	4	0	6	2	2	2
1	7	Complutense University	5	4	1	5	4	5	3	5	3	6	7	4	4	4	4	4	4	4	4	4	4	4	4	4	0	4
1	8	University of Barcelona	5	4	2	3	3	6	5	2	2	7	7	6	6	6	6	6	7	7	7	6	6	6	6	5	5	4
1	9	UNIVERSIDAD COMPLUTENSE DE MADRID	7	3	10	3	2	7	6	3	2	7	0	1	3	6	5	6	6	6	6	6	7	7	7	2	1	2
1	4	ICN2	12	2	4	7	6	6	7	4	4	7	7	6	0	0	5	6	6	7	5	4	0	6	6	2	0	4
2	9	CSIC	4	4	4	7	7	6	6	6	6	7	7	4	4	4	4	4	3	4	3	4	4	0	5	4	0	0
1	3	Catalan Institute of Nanoscience and Nanotechnology	15	1	1	6	6	4	3	5	3	3	7	0	3	0	7	6	5	7	6	4	0	0	5	0	0	6
1	2	Catalan Institute of Nanoscience and Nanotechnology (ICN2)	14	2	9	7	7	7	7	5	5	1	6	4	4	4	4	4	4	4	4	4	4	0	4	4	0	0
3	2	ICN2	15	1	9	7	7	3	0	7	7	1	5	4	4	4	4	4	3	4	4	4	4	4	4	4	4	4
2	3	ICN2	15	1	4	7	7	5	7	6	7	1	4	4	4	4	4	4	4	4	4	3	4	4	4	3	5	4
3	3	ICN2	15	1	9	7	7	7	7	4	7	1	1	4	4	4	4	4	4	4	4	4	4	4	4	4	4	4
2	5	ICN2	11	2	9	7	7	6	7	7	7	7	7	5	5	4	5	5	4	5	5	4	4	4	4	2	3	4
1	5		10	3	4	3	6	6	6	3	3	7	7	6	4	6	6	5	5	7	6	5	6	6	5	4	4	5
2	4	ICN2	14	2	6	7	7	7	7	7	7	1	1	4	4	4	4	4	4	4	4	4	4	4	4	4	4	4
2	2	A	15	1	4	7	7	2	2	1	7	1	1	1	1	1	1	1	1	4	4	4	4	4	4	1	1	4
1	7	Fundació Institut Català de Nanociència i Nanotecnologia	0	0	9	3	7	6	6	6	3	7	7	6	5	7	6	7	6	7	5	6	5	5	6	1	0	4
1	4	CIC BiomaGUNE	11	2	4	6	4	7	7	5	6	3	4	4	4	4	4	4	4	4	4	4	4	0	4	4	0	0
1	7	Universidad de Castilla-La Mancha	5	4	9	6	4	3	6	7	7	7	0	4	4	4	6	4	4	4	4	6	4	4	4	4	0	4
1	10	Valladolid University	4	4	6	3	2	6	4	2	2	7	5	5	4	4	5	5	4	5	5	5	4	4	5	4	4	4
1	8	university of girona	6	4	8	3	6	3	2	3	5	1	1	5	4	4	5	5	5	5	5	4	5	5	5	3	0	4
1	8	University of Castilla-La Mancha	4	4	8	6	2	3	3	5	2	1	1	6	6	6	7	6	6	7	7	5	7	0	7	0	6	6
1	8	Universidad complutense madrid	5	4	8	6	1	2	2	2	2	7	7	6	7	7	7	6	7	7	7	4	6	4	6	6	6	6
1	6	UCLM	5	4	4	6	6	6	6	6	6	6	5	4	4	4	4	4	4	4	4	4	4	4	4	4	4	4
1	8	University of Castilla - La Mancha	5	4	4	5	2	4	0	6	3	7	7	6	5	5	7	5	5	5	5	5	7	7	7	4	0	4
1	7	University of Castilla-La mancha	5	4	4	3	4	5		0	1	7	7	6	7	7	7	7	7	7	7	7	7	7	7	2	0	2
2	11	University of Castilla-La Mancha	4	4	1	7	6	2		7	6	7	7	4	4	5	5	5	4	5	5	4	4	4	4	5	4	4
1	7		12	2	2	6	6	6	5	6	2	5	3	4	4	4	4	4	4	4	4	4	4	4	4	4	4	4
2	6	IGTP	12	2	2	6	6	6	6	0	5	6	6	5	4	4	4	4	5	5	4	4	4	4	4	3	0	5
1	3	UCLM	7	3	1	7	7	1	1	1	7	1	1	1	1	1	1	1	1	4	4	1	4	1	1	7	0	1
1	6	IIS Hospital 12 de Octubre	10	3	2	6	3	3	3	5	2	2	2	7	7	6	7	7	7	7	7	7	4	4	7	1	1	2
1	6	UAM-CSIC	14	2	2	0	0	0	7	3	2	7	7	0	4	5	6	0	0	0	0	4	0	0	0	0	0	0
1	5	University of Valladolid	7	3	6	6	5	5	4	5	4	6	6	4	4	4	4	4	4	4	4	4	4	4	4	4	4	4
2	5	Universidad Complutense de Madrid	10	3	2	6	4	6	6	5	6	2	5	4	4	4	5	4	4	4	4	4	4	4	4	4	4	4
1	4	IDIBELL	11	2	1	3	2	1	3	7	2	5	7	5	7	4	6	7	4	6	4	5	7	4	7	4	4	4
1	4		10	3	9	5	6	3	4	6	3	5	6	4	4	6	6	5	5	6	6	5	5	5	5	2	4	5
2	5	Universidad Complutense de Madrid	7	3	1	7	6	6	6	7	7	1	4	4	4	4	4	4	4	4	4	4	4	4	4	4	0	4
1	6	Universidad de Castilla-La Mancha	7	3	5	3	7	7	5	7	3	5	7	3	6	6	6	6	6	6	6	6	4	0	7	4	0	4
1	3	Hospital 12 de Octubre	15	1	1	6	6	6	6	7	5	7	7	7	6	7	6	4	5	6	6	4	4	7	7	5	0	5
1	9	Hospital 12 de Octubre. Complutense University.	2	4	2	7	7	6	7	6	5	2	7	4	4	4	4	4	4	4	4	4	4	4	4	4	4	4
2	8	universidad complutense	2	4	2	7	7	7	4	0	6	1	2	4	4	4	4	4	4	4	4	4	4	4	4	4	0	4
2	9	Universidad Complutense	4	4	2	7	6	2	7	7	7	7	7	4	4	4	6	4	4	4	4	4	4	4	4	4	4	4
2	7	Universidad Complutense	5	4	1	7	4	6	6	6	6	1	5	4	4	4	4	4	4	4	4	4	4	4	4	4	4	4
1	2	UCM	13	2	1	3	4	1	4	6	4	5	7	0	0	0	4	4	0	0	0	4	0	0	0	2	0	4
1	7	CSIC	0	4	5	3	1	5	2	6	1	7	7	7	7	7	7	7	7	7	7	4	6	6	5	2	2	1
2	4	Universidad Complutende de Madrid	13	2	1	6	6	4	4	7	7	1	2	4	4	5	4	5	4	4	4	4	4	4	4	4	4	4
1	8	Centro de Investigación Príncipe Felipe	14	2	1	6	4	6	6	6	6	6	7	4	4	4	4	4	4	4	4	4	4	4	4	4	4	4
1	7	Universitat de Valencia	5	4	1	6	1	3	3	4	3	5	7	4	5	6	5	4	4	5	5	4	6	6	7	3	0	4
1	8	Consejo superior de Investigaciones Cientificas	8	4	2	6	6	6	5	5	6	7	7	4	4	4	4	4	4	4	4	4	4	4	4	4	4	4
1	2	University of Granada	15	1	1	6	6	0	0	6	6	5	5	4	4	4	4	4	4	4	4	4	0	0	0	4	0	4
1	2	Universidad de Sevilla	15	1	2	6	4	2	7	6	5	7	7	4	4	4	4	4	5	5	5	4	4	4	4	4	4	4
1	4	IRB Barcelona	12	2	2	7	5	2	4	6	6	6	7	4	4	4	4	4	4	4	4	4	2	4	4	4	0	4
2	3	University of Valladolid	15	1	1	6	4	4	4	4	5	7	7	4	4	4	4	4	4	6	4	4	4	4	5	3	0	4
1	8	Universidad de Valladolid	5	4	7	3	1	3	6	6	3	2	3	7		6	6	6	7		6				6	2	7	4
1	5	CSIC	10	3	1	3	1	7	3	4	2	7	7	6	5	5	6	5	6	7	6	4	5	6	6	4	0	4
1	3	CSIC	15	1	1	6	6	6	4	5	2	7	7	7	4	5	6	5	7	7	6	5	5	5	6	4	3	4
1	5	ISPA	11	2	1	5	4	1	4	3	3	3	1	4	4	4	5	5	6	7	6	6	4	4	4	4	4	4
1	3	Universidad Complutense	15	1	1	7	6	1	4	6	3	2	6	0	4	4	0	0	4	4	0	4	4	0	4	0	0	4
1	7	University of Zaragoza	8	4	1	1	4	1	1	5	1	7	0	7	4	7	7	6	7	7	7	7	7	7	7	6	0	4
1	6	Universidad de Valladolid	9	3	6	3	4	3	3	4	4	7	7	5	5	5	6	6	7	7	7	6	7	6	7	4	4	5
1	5	IBEC	12	2	1	6	6	7	5	6	6	7	7	4	4		6	6	7	7	4	4	4	4	5	3	0	4
2	4	University of the Basque Country	11	2	7	4	4	0	4	7	7	4	4	4	4	2	4	4	4	4	4	4	4	4	4	4	4	4
1	5	Universidad Pablo de Olavide/CABD	7	3	1	3	2	6	0	3	2	7	7	0	6	7	7	7	7	7	0	5	7	7	7	2	0	4
2	7	IDIBAPS	8	4	2	7	6	6	6	6	6	6	6	4	4	4	4	4	4	4	4	4	4	4	4	4	4	4
1	6	CEBAS-CSIC	12	2	5	6	4	7	6	2	2	0	0	5	5		6	5	7	7	7	4	7	5	5	2	2	4
2	6	Universidad de Sevilla	9	3	1	3	4	3	3	5	5	7	7	5	5	5	6	6	5	5	5	5	5	5	5	4	0	5
1	10	Consejo Superior de Investigaciones Cientificas	4	4	1	5	6	7	6	5	3	7	7	5	4	4	5	4	6	6	5	4	6	6	6	3	4	4
2	6	CSIC	8	4	5	6	6	3	5	5	4	6	7	5	4	4	5	4	4	5	4	4	4	4	4	4	0	4
1	4	CSIC	11	2	1	6	6	5	5	6	5	3	7	5	4	4	5	4	6	6	5	4	4	4	4	3	4	3
1	5	CEBAS-CSIC	13	2	1	6	6	7	6	5	5	2	6	5	4	5	5	4	4	4	4	4	4	4	4	4	4	4
1	10	CEBAS-CSIC	8	4	1	6	4	3	4	5	5	4	4	4	5	5	5	5	5	5	5	4	5	5	4	4	4	4
2	5	CSIC	8	4	2	7	7	7	7	7	7	1	1	3	4	4	4	3	4	3	2	3	4	4	3	3	4	4
1	5	csic	10	3	1	2	5	3	7	7	3	7	7	5	5	6	6	5	5	6	6	4	6	6	5	2	2	5
2	6	CSIC	13	2	1	7	6	6	6	7	6	1	0	4	4	4	4	4	3	4	4	4	4	4	4	4	4	4
2	7	CSIC	8	4	1	5	4	2	2	0	6	6	7	4	4	4	5	4	4	4	4	4	4	4	4	4	0	0
1	2	CSIC	15	1	2	5	4	1	0	0	0	0	0	6	4	4	0	4	6	7	7	4	4	0	4	7	0	4
2	10	University of Barcelona	4	4	1	6	0	5	7	6	6	6	7	4	4	4	4	4	4	4	4	4	4	4	4	4	4	4
1	7	CSIC	5	4	4	7	6	7	7	7	7	6	6	4	4	4	4	4	4	4	4	4	4	4	4	2	4	4
2	7	HM Hospitales	1	4	2	7	7	1	7	7	7	1	5	4	4	4	4	4	4	4	4	4	4	4	4	4	4	4
1	7	University of Navarra	5	4	1	6	6	6	6	6	4	2	7	5	4	6	6	6	5	4	5	5	7	7	7	2	2	2
2	9	CSIC	1	4	4	7	5	6	7	6	6	6	6	4	4	4	4	3	4	4	4	4	3	4	4	4	4	4
2	2	CIPF (Centro de Investigación Príncipe Felipe)	14	2	1	7	7	7	7	7	7	2	0	0	4	0	4	4	0	0	0	4	4	0	4	4	4	4
1	2	Vall d'Hebron Research Institute (VHIR)	15	1	1	7	6	5	7	7	7	2	6	4	4	4	4	4	4	4	4	4	4	4	4	4	4	4
2	7	Universidad de Córdoba	4	4	1	7	7	6	7	7	7	6	7	4	4	4	4	4	4	4	4	4	4	4	4	4	4	4
1	3	VHIR	15	1	1	7	7	6	5	6	6	2	0	4	4	4	4	4	4	4	4	4	4	4	4	4	4	4
1	6	University of Alicante	6	4	1	3	3	3	2	6	3	6	6	5	5	5	6	6	6	5	6	6	6	6	5	4	4	4
1	4	Centro de Investigación Príncipe Felipe	12	2	2	7	6	5	6	4	2	4	6	0	4	4	6	4	5	5	5	4	5	5	5	0	0	4
1	5	CRAG	12	2	1	6	4	2	4	6	6	4	7	4	4	4	4	4	4	4	4	4	7	6	7	4	0	4
1	9	Hospital Universitario Ramón y Cajal de Madrid	0	0	1	3	3		3	6		6	6	6	6	7	6	7	7	7	6	4	6	6	5	3	3	3
2	2	Centro de Investigación Príncipe Felipe	15	1	1	7	7	6	7	7	7	1	6	4	4	4	4	4	4	4	4	4	4	4	4	4	0	4
2	4	CIC bioGUNE	12	2	1	6	6	2	5	4	3	7	7	4	4	4	6	4	0	5	4	4	4	0	4	2	4	0
2	4	Instituto Maimónides de Investigación Biomédica de Córdoba (IMIBIC)	11	2	1	7	4	7	7	5	5	1	0	4	4	4	5	4	5	6	6	4	4	4	4	3	3	4
1	2	Centro de Investigación Príncipe Felipe	15	1	1	6	6	3	5	7	6	2	7	4	4	4	6	4	4	4	4	0	0	0	6	2	0	0
2	9	Fundacion para el Fomento de la Investigacion Sanitaria y Biomedica de la Comunidad Valenciana	8	4	2	6	6	6	6	6	6	2	5	4	4	4	4	4	4	4	4	4	4	0	4	4	4	4
2	5	IBIS	11	2	2	7	6	0	0	1	1	7	4	4	4	4	0	4	4	4	4	4	4	4	4	4	0	4
1	4	Universidad Politecnica de Valencia	15	1	4	5	2	3	2	7	5	3	4	4	4	4	4	4	4	6	5	4	4	4	4	4	4	4
1	5	SERGAS	10	3	2	5	2	2	2	4	3	6	7	6	6	4	6	4	4	6	5	4	5	5	5	3	3	4
1	3	Vall d'Hebron Institut de Recerca	15	1	2	5	6	2	7	6	6	7	7	6	4	4	6	4	4	7	6	4	4	5	6	4	3	4
2	8	University of the Basque Country	2	4	9	7	4	4	4	6	6	6	6	4	0	4	4	0	4	4	4	4	4	0	4	4	0	4
1	5	USC	11	2	1	3	2	1	2	3	1	7	7	4	4	4	5	4	5	6	7	4	5	6	5	3	3	4
1	4	Instituto de Biomedicina de Sevilla (IBiS)	11	2	2	7	7	4	4	4	4	7	7	4	4	4	4	4	4	4	4	4	4	4	4	4	4	4
1	5	CSIC	8	4	1	6	6	6	6	6	3	2	7	4	4	4	4	4	4	4	4	4	6	6	7	3	0	0
1	5	IDIBAPS	10	3	2	6	4	2	5	7	3	7	7	6	6	7	6	6	7	7	7	4	6	0	7	2	0	4
1	3	Universidad de Salamanca	13	2	1	6	6	2	4	6	5	6	6	4	4	4	4	4	4	4	4	4	4	4	4	4	3	4
2	7	ISCIII	5	4	1	6	6	5	3	0	7	2	5	5	4	4	4	4	4	5	5	4	0	0	4	4	0	4
1	8	CIEMAT	8	4	1	2	2	2	2	6	2	2	2	7	7	7	7	7	7	7	7	7	7	4	7	2	2	2
2	7	ISCIII	8	4	1	7	4	6	4	7	7	7	7	4	4	4	4	4	4	4	4	4	4	0	4	4	0	4
2	2	IUOPA	16	1	2	7	7	6	7	7	7	2	3	0	4	5	0	5	4	4	3	4	4	0	4	3	0	4
1	5	Universitat de les Illes Balears	9	3	1	2	1	5	5	4	2	6	0	4	4	4	4	4	4	5	5	4	5	5	5	3	1	5
1	6	Universitat Autònoma de Barcelona	9	3	2	2	2	4	3	6	3	7	7	6	4	4	6	6	6	6	6	5	6	4	4	4	4	4
2	7	CIC bioGUNE	8	4	1	3	2	5	4	6	3	7	7	5	5	6	7	5	6	6	6	4	6	5	6	3	3	4
1	6	CIC bioGUNE	14	2	1	6	6	0	0	3	3	6	6	6	6	6	6	6	4	6	6	4	4	0	6	2	0	4
1	6	IRB	12	2	1	3	3	7	7	7	3	7	7	4	5	5	4	4	7	7	7	7	7	0	7	0	0	5
1	6	Universitat de les Illes Balears	5	4	1	3	5	3	5	5	3	5	6	6	5	7	7	6	4	5	5	4	4	4	4	4	0	4
1	9	University of A Coruña	5	4	1	6	6	6	6	6	5	2	0	6	6	6	6	6	6	4	6	4	6	6	6	4	4	4
1	4	IISPV	11	2	2	7	7	5	5	7	5	7	7	4	4	4	4	4	4	4	4	4	4	4	4	4	4	4
2	5	CicbioGUNE	10	3	1	5	3	2	2	6	6	7	7	5	4	5	6	5	6	7	7	5	4	5	6	4	4	4
1	9	Universitat de Barcelona	4	4	2	6	4	5	0	7	5	2	6	6	0	4	5	0	4	5	0	4	0	0	4	2	0	4
1	5	ICN2	8	4	9	3	6	6	6	5	5	7	7	6	0	4	6	4	7	6	4	5	5	5	4	2	0	0
1	10	CSIC	8	4	1	3	3	6	6	6	3	3	3	6	0	6	6	6	6	6	6	4	6	4	6	4	0	4
1	6	University of Barcelona	0	3	1	3	5	6	4	3	3	2	1	6	5	6	6	6	6	6	6	4	7	6	6	2	2	1
2	10	CSIC	8	4	1	7	4	0	0		7	7	6	4	4	4	4	4	4	4	4	4	4	4	4	4	4	4
2	4	University of Extremadura	13	2	2	5	2	7	4	4	3	1	5	4	5	5	4	4	4	4	5	4	4	4	5	6	4	4
1	5	Hospital Universitario de Las Palmas de Gran Canaria "Doctor Negrín"	12	2	2	6	3	3	5	6	5	3	7	4	5	5	5	5	6	6	5	4	4	4	4	5	7	5
1	7	University of Extremadura	6	4	1	6	4	5	4	6	5		7	4	4	4	4	4	5	7	7	4	4	4	4	3	4	4
1	6		1	4	9	3	6	4	6	6	2	0	0	6	4	6	6	6	6	6	6	6	0	0	0	1	2	4
1	5	Biodonostia Health Research Institute	10	3	2	3	1	2	2	3	2	0	0	6	5	6	6	6	5	6	5	7	5	5	5	2	2	2
1	8	CSIC	8	4	1	5	3	7	6	6	5	7	7	6	5	4	6	6	7	7	6	5	7	6	7	1	1	2
1	3	CSIC	15	1	1	6	3	1	4	6	3	0	0	0	0	0	0	6	4	7	7	4	6	0	5	4		5
2	3	CIC bioGUNE	15	1	1	7	6	7	6	6	5	6	6	4	4	4	0	4	4	0	4	4	4	0	4	4	0	0
2	10	University of Jaén	4	4	1	7	7	6	7	7	7	2	3	4	4	4	5	4	3	4	4	4	4	4	4	4	4	4
1	2	CICbioGUNE	14	2	1	6	6	5	5	2	2	2	6	4	4	4	4	4	4	4	5	4	4	4	5	4	4	4
2	2	Universidad Autónoma de Madrid	15	1	1	7	5	6	6	7	6	3	6	5	4	4	4	4	4	5	4	4	4	4	4	5	0	4
1	5	University of Granada	7	3	1	7	7	6	6	6	6	7	7	4	5	5	5	4	6	6	6	4	5	5	5	5	5	4
1	7	Universitat de Barcelona	5	4	2	5	3	3	3	3	3	3	3	6	6	6	6	6	6	6	6	6	6	6	6	4	6	4
1	6		11	2	1	5	6	2	0	7	5	0	0	0	4	0	7	0	7	7	0	4	0	0	0	1	0	4
1	5	Asturias	11	2	1	6	4	4	0	6	2	6	7	4	4	5	0	6	6	6	6	5	4	0	5	2	2	2
2	10	Universidad de La Laguna	4	4	1	7	2	1	2	3	3	7	7	7	4	4	5	5	6	7	6	4	4	5	6	6	4	4
2	8	Universidad de Castilla-La Mancha	5	4	1	7	7	4	6	7	7	6	6	4	4	4	4	4	4	5	4	4	4	4	4	4	4	4
1	7	University of the Basque Country	8	4	1	6	4	5	6	5	6	6	6	5	4	4	6	5	4	5	4	4	5	5	5	2	3	4
2	8	CSIC	8	4	1	7	7	7	7	7	7	2	2	4	4	4	4	4	4	4	4	4	4	4	4	4	4	4
2	7	CIC bioGUNE	0	3	1	6	6	4	5	6	6	7	7	4	4	4	5	0	5	6	4	4	4	4	4	4	0	0
2	8	Leartiker S. Coop.	0	2	4	7		7	7	7	7	6	7	4	4	4	4	4	4	4	4	4	4	0	4	4	0	4
2	7	Universidad Autónoma de Madrid	5	4	1	6	4	6	6	6	6	4	6	4	4	4	4	4	4	4	4	4	4	4	4	4	4	4
2	7	FIMA	8	4	1	7	7	0	0	7	7	2	7	4	4	5	5	4	5	5	4	4	4	4	4	4	4	4
1	3		15	1	2	7	6	7	7	6	6	5	7	6	6	5	5	4	5	6	6	4	4	4	5	4	4	6
1	7	CSIC	8	4	1	6	4	6	7	4	4	4	7	6	6	6	6	6	6	6	6	4	6	4	6	3	2	2
1	9	IRB-Barcelona	13	2	1	2	6	3	6	4	3	7	7	7	6	6	6	5	6	7	6	4	5	5	6	2	2	3
1	9	CSIC	8	4	1	6	0	7	7	6	5	6	4	4	5	5	6	5	5	4	5	4	6	6	6	3	0	3
2	7	CSIC	8	4	1	7	6	5	6	6	6	7	7	5	4	5	5	4	4	6	4	4	6	5	4	4	0	4
1	10	NA	4	4	1	6	5	6	7	6	6	2	5	6	4	0	5	6	6	3	3	5	5	5	3	6		3
1	6		7	3	2	6	4	1	1	3	3	3	4	4	4	4	0	0	4	4	4	4	0	0	0	0	0	4
1	7	Universidad Autónoma de Barcelona	9	3	1	4	4	4	5	2	2	6	6	5	6	6	6	5	6	6	5	6	6	5	6	5	5	5
1	8	CSIC	1	4	1	7	7	6	6	5	5	7	6	5	7	5	6	4	4	4	4	4	6	6	5	3	3	4
1	4	Complutense university madrid	12	2	2	5	4	1	6	6	2	3	7	5	5	4	7	4	4	6	7	4	5	0	4	4	0	3
1	3	cicBIOGUNE	15	1	1	5	6	4	5	4	4	5	7	4	4	4	4	4	5	6	6	4	4	5	5	4	4	5
1	3	University of Balearic Islands	15	1	2	3	5	2	5	3	3	2	6	5	4	6	7	5	6	6	5	4	6	4	5	4	4	4
1	6	IDIBELL	8	4	1	7	4	5	5	6	6	3	5	4	4	4	4	4	4	4	4	4	3	4	4	3	3	4
2	4	IBIMA	11	2	2	6	6	0	6	0	6	2	4	4	4	4	4	4	4	4	4	4	4	4	4	4	0	4
1	8	CSIC	8	4	2	6	4	2	3	6	6	7	7	4	4	4	6	4	5	6	5	4	6	0	4	2	2	4
1	8	CSIC	8	4	1	6	6	2	6	4	4	6	6	6	4	5	4	4	6	6	6	4	4	4	4	3	0	4
1	5	Universidad Europea	6	4	2	7	7	0	7	5	5	1	4	4	4	4	4	4	4	4	4	4	4	4	4	4	0	4
2	11	UGR	2	4	2	7	7	0	7	7	7	7	7	4	4	4	4	4	4	4	4	4	4	4	4	4	0	4
1	2	CIC Biogune	14	2	1	3	6	6	2	2	0	6	7	5	4	6	4	0	4	0	4	4	7	0	7	1	1	6
2	5	CSIC	11	2	1	4	5	2	6	2	3	2	6	3	4	4	6	4	6	3	5	4	4	5	6	3	0	4
1	3	CIC bioGUNE	15	1	1	6	3	6	3	6	6	7	7	4	4	4	6	4	4	6	4	4	5	4	4	4	0	4
1	5	cicbiogune	11	2	1	6	6	6	4	4	5	7	7	6	6	6	6	6	5	6	6	4	5	6	5	4	3	4
1	8	Universitat Internacional de Catalunya	4	4	2	7	6	3	6	6	5	6	6	4	4	4	5	4	4	4	5	4	4	4	5	4	4	4
2	5	Institute for Research in Biomedicine (IRB Barcelona)	11	2	1	7	7	5	5	7	7	5	0	4	4	0	0	0	0	0	0	0	4	0	4	0	0	4
1	9	University of Valencia	4	4	2	2	2	2	2	3	1	0	0	7	7	7	7	7	7	7	7	7	7	7	7	7	7	7
1	8	CSIC	8	4	1	7	7	1	7	7	7	1	5	4	4	4	4	4	4	4	4	4	4	4	4	4	4	4
2	3	CIC bioGUNE	12	2	1	7	7	6	6	0	6	5	2	4	4	4	5	4	4	4	4	4	4	4	4	4	4	4
2	7	University of Zaragoza	8	4	1	4	5	5	4	5	4	4	5	4	4	4	4	4	4	4	4	4	4	4	4	4	4	4
1	8	Universidad de Córdoba	5	4	1	3	4	4	2	2	2	6	7	6	6	4	5	6	5	6	6	5	4	5	6	4	0	4
2	9	USAL	4	4	1	7	6	0	6	6	6	3	6	4	2	5	5	4	4	4	4	4	4	4	4	4	4	4
1	8	University of Córdoba	5	4	1	5	4	6	4	5	3	7	7	6	4	6	4	4	4	4	5	4	5	5	5	3	0	4
1	8	Consejo Superior de Investigaciones Científicas	8	4	1	5	6	6	6	6	5	6	7	4	0	6	7	4	6	7	6	4	6	6	6	2	2	4
1	6	Universitat de Valencia	10	3	1	6	4	3	4	6	6	3	4	4	4	4	4	4	4	4	4	4	4	4	4	4	4	4
2	10	CSIC	2	4	1	7	5	6	6	7	6	1	5	4	4	4	4	4	4	4	4	4	4	4	4	4	0	4
1	8	UPV/EHU	6	4	1	7	6	6	6	7	6	5	7	4	4	5	5	4	5	6	5	4	5	4	6	4	4	4
1	9	Universitat de València	4	4	1	6	3	2	7	5	6	5	7	6	4	4	6	4	6	6	6	4	6	6	6	2	0	4
1	8	Universitat Autònoma de Barcelona	4	4	1	2	3	3	5	6	2	6	7	6	5	5	7	7	6	7	7	6	6	6	6	5	0	4
2	9	Universidad Complutense	4	4	1	7	7	7	7	7	7	1	2	4	4	4	4	4	4	4	4	4	4	0	4	4	0	4
2	11	Universitat de Barcelona	3	4	2	7	4	6	2	6	7	2	3	3	4	3	3	4	5	4	4	4	4	6	4	5	4	4
1	10	Universitat de València	5	4	1	3	1	3	4	2	2	7	7	7	4	3	7	4	4	7	7	7	7	7	7	2	2	4
1	9	University of Malaga	4	4	1	2	2	5	2	2	1	7	7	7	3	5	7	7	7	7	7	5	6	0	7	7	0	4
1	8	Institute of Biomedical Research of Salamanca	0	4	2	6	4	7	6	7	7	7	7	6	4	4	6	4	6	7	6	6	7	7	6	4	4	4
2	11	Universidad de Santiago de Compostela	4	4	1	7	0	6	6	6	6	2	6	6	4	5	7	7	5	5	5	4	4	4	4	4	4	4
2	10	Centro Biologia Molecular "Severo Ochoa"	4	4	2	7	7	7	7	7	7	7	7	4	5	4	5	4	5	5	4	4	4	4	4	4	3	4
2	11	Universitat Autònoma de Barcelona	4	4	1	7	6	6	7	6	6	1	6	4	4	4	4	4	4	4	4	4	4	4	4	4	4	4
1	3	BC3	15	1	5	5	3	2	4	4	4	2	4	4	4	4	4	4	4	4	4	4	4	4	5	4	0	0
2	3	Universidad de Valladolid	9	3	7	6	0	2	6	7	6	5	6	4	4	4	4	4	4	4	5	4	4	4	4	4	0	4
1	4	IMDEA Water	12	2	1	7	7	7	7	7	6	7	7	4	4	3	4	4	4	5	4	4	4	0	4	4	4	4
1	10	Universidad de Valladolid	4	4	7	4	3	5	6	5	4	6	7	5	7	4	7	5	5	4	4	4	5	4	5	4	6	4
1	5	Universidad de Zaragoza	8	4	4	6	3	2	3	6	6	6	6	5	6	6	6	4	5	6	6	5	6	6	7	4	3	4
1	8	Universidad de Valladolid	5	4	2	7	4	3	4	5	5	4	7	4	4	4	4	4	4	4	4	4	4	4	5	3	4	4
1	6	Universidad de Valladolid	5	4	6	7	6	4	5	6	6	2	2	4	4	4	4	4	4	4	4	4	4	4	4	4	4	4
1	4	Basque Centre for Climate Change BC3	11	2	10	5	6	7	6	7	6	7	7	4	4	5	5	4	5	6	5	5	6	4	6	2	0	3
2	7	Universidad de Valladolid	7	3	10	6	5	7	7	7	7	7	7	5	3	3	5	5	5	5	5	4	5	4	6	3	4	4
1	5	Universidad de Valladolid	7	3	7	6	0	5	5	7	5	2	6	4	4	5	6	5	4	4	4	4	0	4	4	4	0	4
1	3		15	1	2	7	6	3	3	5	3	3	6	5	4	5	4	4	4	4	5	6	7	6	5	5	5	4
1	2	University of Valladolid	14	2	6	7	7	6	6	6	6	7	6	4	4	4	5	4	4	4	5	4	4	4	4	4	4	4
1	4	Gregorio Marañon Hospital	15	1	2	5	4	6	4	3	2	5	5	6	5	7	4	2	6	7	6	2	3	5	6	4	5	6
2	2	University of the Basque Country (UPV/EHU)	15	1	4	5	4	1	5	3	1	2	5	4	4	4	5	4	6	6	5	4	4	4	4	4	3	4
1	8	CSIC	4	4	6	2	5	5	6	5	4		7	6	4	6	7	6	5	7	7	5	5	7	7	2	2	4
1	3	CIC nanoGUNE	15	1	9	7	7	5	6	4	4	4	7	4	4	4	0	0	4	0	4	4	6	0	4	0	0	0
1	7	IMDEA Food	12	2	2	6	7	4	5	4		7	7	4	4	4	4	4	6	6	4	4	4	4	4	1	0	4
1	4	ibbtec	13	2	1	5	5	2	3	6	6	7	7	3	5	5	4	4	6	6	5	5	5	5	4	3	3	4
1	4	University of Deusto	7	3	2	7	7	5	7	7	4	3	7	7	4	7	7	0	4	7	7	4	3	0	7	4	2	4
1	2	Biomedical research instutute of Madrid	15	1	2	6	6	0	0	7	6	6	6	5	4	5	5	5	4	6	4	4	5	4	5	4	4	4
1	4	UVA	15	1	1	5	6	2	4	5	5	6	6	4	4	4	5	4	4	5	5	4	4	4	4	3	5	4
1	4	CICnanoGUNE	10	3	4	3	2	5	3	2	2	7	7	6	6	6	7	4	6	7	6	4	6	6	4	2	0	4
1	2	Universidad de Zaragoza	15	1	2	5	4	3	4	5	5	3	6	6	5	5	4	5	6	5	5	4	4	0	4	4	0	4
1	2	IIBM	17	1	2	7	6	0	0	6	6	2	0	4	4	4	4	4	4		7	4	0	0	5	4	0	4
1	8	Instituto de Investigación Sanitaria Hospital 12 de Octubre	12	2	2	1	3	6	6	6	4	6	7	6	4	4	4	6	7	7	7	4	7	6	6	3	0	4
1	2	Instituto de Investigaciones Biomédicas Alberto Sols	15	1	1	7	7	1	6	3	2	7	7	4	4	4	5	4	5	7	5	4	4	4	5	4	4	5
1	2	Insituto de Investigaciones Biomédicas Alberto Sols	15	1	1	6	4	2	4	6	6	7	7	5	5	4	6	5	5	4	4	5	5	5	5	4	4	3
1	10	CSIC	8	4	1	2	2	7	7	2	1	7	6	7	6	6	5		6	7	6	6	7	6		5	1	4
2	5		13	2	4	5	6	4	7	5	6	1	1	4	3	4	3	4	3	3	4	4	4	4	3	4	0	3
1	4	CSIC	13	2	1	7	2	2	4	3	2	5	6	0	0	6	7	0	4	0	5	4	4	0	5	2	0	0
1	3	Centro Nacional de Investigaciones Cardiovasculares (CNIC)	13	2	2	7	4	4	6	3	3	4	7	5	4	6	5	4	4	5	4	4	4	4	6	2	0	3
1	6	Universidad de Valladolid	5	4	7	6	4	5	7	6	2	4	5	6	4	4	4	4	4	4	4	4	4	4	4	2	4	4
1	5	University of Valladolid	15	1	6	6	5	2	5	6	5	5	7	4	4	4	6	4	4	5	5	4	5	5	5	4	0	0
1	3	Instituto de Investigaciones Biomédicas (UAM/CSIC)	15	1	1	5	6	6	0	6	4	6	6	5	5	5	0	4	5	5	5	5	0	0	5	5	0	5
1	8	Instituto de Salud Carlos III	8	4	2	5	6	6	6	6	4	6	5	6	7	6	7	7	4	7	6	6	7	7	7	6	4	4
2	5	CSIC	11	2	2	7	6	1	1	3	4	7	7	4	4	4	4	4	4	4	4	4	4	4	4	4	4	4
1	6	Vicomtech	2	4	6	6	5	2	6	3	5	3	7	5	6	6	7	5	6	6	5	4	4	5	6	3	2
1	4	University of Valladolid	11	2	6	4	2	2	0	6	2	3	1	7	4	6	5	7	5	7	7	4	4	4	6	4	4	5
2	6	Basque Centre for Climate Change - BC3	10	3	1	7	7	7	7	7	7	7	7	4	4	4	4	4	3	4	4	4	4	4	4	4	0	0
2	5	UPV-EHU	7	3	2	7	6	6	5	7	7	1	7	4	4	4	5	4	4	5	5	4	4	4	4	4	4	4
2	9	University of Valladolid	4	4	1	7	4	5	5	7	7	5	6	4	4	4	4	4	4	4		4	4	4	4	0	0	4
1	3	University of Zaragoza	15	1	5	6	4	2	2	1	1	4	7	0	4	5	7	4	5	6	6	4	4	4	4	4	0	4
2	8	University of Valladolid	5	4	7	6	6	6	6	3	6	2	2	4	4	4	4	4	4	4	4	0	4	4	4	4	4	4
1	4	UNIVERSIDAD DE VALLADOLID	15	1	6	4	2	2	2	0	5	7	7	4	4	4	4	4	5	0	5	4	4	4	4	4	4	4
1	7	UPV/EHU but also a private firm	9	3	10	7	7	7	7	7	7	1	4	4	4	4	4	4	4	4	4	4	4	4	4	4	0	4
1	7	University of Valladolid	6	4	10	2	2	5	5	3	2	7	7	5	7	7	7	7	6	7	7	5	7	7	6	2	2	2
2	2	Universidad de Valladolid	15	1	8	7	6	6	6	7	7	2	6	0	0	0	5	5	5	6	6	0	6	6	6	0	0	6
2	8	University of Valencia	4	4	1	7	5	5	4	6	6	5	7	5	4	5	5	4	5	5	3	4	2	5	4	3	3	4
1	8	University of Valladolid	6	4	1	7	4	4	5	4	4	7	5	4	5	0	6	4	4	5	6	4	6	0	5	4	0	4
1	2	UPV/EHU	15	1	9	6	3	2	3	0	3	7	0	4	4	4	5	3	0	4	0	4	0	0	0	0	0	0
2	6	CSIC	13	2	1	7	6	5	6	7	7	2	6	4	4	4	3	3	4	4	4	4	4	4	4	4	4	4
1	8	NA	12	2	2	1	1	2	2	1	1	4	0	5	5	6	6	6	7	7	6	4	4	4	6	3	3	4
2	6	Instituto de Investigación y Formación Agraria y Pesquera de Andalucía (IFAPA)	8	4	5	7	7	4	4	7	7	1	7	4	0	4	5	4	4	4	4	4	4	0	4	4	0	0
1	6	UPV/EHU	9	3	4	7	7	7	7	4	4	1	1	4	4	4	4	4	4	4	4	4	4	4	4	5	0	4
1	6	I prefer not to say	8	4	6	5	5	2	2	4	1	7	7	7	7	7	7	7	7	7	7	7	5	5	7	3	3	4
1	10	Universidad de Valladolid	4	4	2	6	6	5	6	6	6	2	6	5	4	4	5	0	4	4	5	4	4	4	4	4	0	4
1	7	MONDRAGON GOI ESKOLA POLITEKNIKOA (MONDRAGON UNIBERTSITATEA)	8	4	6	1	2	1	2	2	1	7	0	7	7	7	7	7	7	7	7	4	0	0	7	0	0	7
1	3	Universidad de Valladolid	15	1	2	6	6	6	5	7	7	1	0	4	4	4	0	4	4	4	0	4	4	0	4	3	0	4
1	3	University of Deusto	12	2	6	6	6	2	4	1	1	7	0	5	6	7	0	2	4	0	0	0	4	6	5	1	1	4
1	3	Polymat	12	2	4	1	1	2	2	4	1	7	7	6	6	7	7	7	7	7	6	4	4	4	5	3	4	4
1	8		5	4	4	6	6	7	6	5	5	3	4	4	3	4	4	4	4	4	4	4	3	3	3	4	4	3
1	4		10	3	4	3	4	2	3	4	3	2	6	6	4	6	4	6	6	6	4	4	4	4	4	4	4	4
1	5	Tecnalia	10	3	4	2	2	2	0	4	4	6	6	7	6	6	7	5	6	7	6	4	5	0	6	3	6	4
3	4		15	1	6	2	1	1	0	6	2	7	7	0	0	7	3	6	6	6	5	4	0	0	5	3	0	0
1	4		13	2	6	3	4	6	2	2	1	7	7	7	6	4	5	5	5	7	7	4	5	5	6	1	2	3
1	9	Universidad de Valladolid	5	4	1	3	3	3	3	3	3	6	7	6	6	6	6	6	6	7	6	6	7	6	7	7	6	6
2	3	UPV/EHU	15	1	6	6	6	7	7	7	7	7	5	4	4	4	4	4	4	4	4	4	4	4	4	4	4	4
2	6	ABB	15	1	6	2	2	2	2	6	3	6	6	6	6	6	4	4	6	6	6	5	4	4	4	3	3	3
1	4	UPV-EHU	10	3	1	6	4	6	0	6	3	3	7	0	4	4	5	5	6	7	6	4	7	0	7	3	0	4
1	7	CIC bioGUNE	0	3	1	7	7	1	7	7	3	7	7	7	6	5	7	5	6	6	0	6	4	4	4	2	3	4
1	2	Upv/ehu	15	1	7	6	0	0	0	4	4	3	6	0	0	0	0	0	5	0	0	0	4	0	0	0	0	0
1	8		8	4	1	3	3	3	2	4	4	6	7	6	6	6	6	6	6	6	6	6	0	0	6	2	2	2
1	6	CNIC	10	3	2	7	6	5	6	6	5	6	6	4	4	4	4	4	4	4	4	4	4	4	4	3	4	4
1	7	Valladolid University	15	1	2	7	7	6	6	0	0	1	7	4	4	5	5	4	4	4	4	4	4	4	4	4	4	4
1	4	Universidad de Valladolid	12	2	6	7	5	4	6	6	2	6	6	4	4	4	4	4	5	5	4	4	4	4	4	4	4	4
1	8		5	4	10	2	2	2	6	2	2	4	7	7		5	6	5	6	6	6	6	5	4	6	6		2
1	3	Incliva	15	1	1	6	4	5	5	6	6	5	7	4	4	4	4	5	5	5	4	4	4	4	4	3	0	4
1	3	CIPF	15	1	1	6	7	7	0	6	3	2	7	5	0	4	6	5	5	5	5	0	6	0	4	0	0	5
2	3	Universidad de Valladolid	15	1	9	7	3	6	4	5	5	7	7	4	4	4	4	5	0	0	0	4	4	4	5	0	0	4
1	8	Universidad de Valladolid	4	4	2	3	3	2	2	3	3	5	6	4	3	4	4	4	4	5	5	4	3	4	5	0	0	4
1	4	Universidad de Valladolid	0	3	10	3	3	1	3	2	2	6	0	5	3	6	7	5	5	7	4	4	5	6	6	2	0	4
1	3	Ibgm	15	1	2	7	6	4	6	6	5	2	3	6	4	4	4	4	4	4	4	5	4	4	5	2	0	4
2	9	University of Valladolid	4	4	6	6	7	7	6	7	7	1	5	4	4	4	5	4	4	5	4	4	5	5	4	4	0	4
1	8	University of Valladolid	9	3	1	7	7	7	7	4	6	2	2	4	4	4	4	4	4	4	4	4	4	4	4	4	7	4
2	9	University of Valladolid	5	4	10	7	7	7	7	6	7	7	7	4	4	4	5	5	5	5	4	3	5	5		3	5	5
1	7	University of Valladolid	7	3	2	7	7	2	7	7	6	4	3	5	4	4	5	5	4	6	5	5	5	5	5	3	5	3
1	5	Universidad de Zaragoza	7	3	6	3	5	7	5	6	6	7	7	7	7	7	7	7	4	5	5	4	7	7	7	4	5	4
2	9	Universidad de Valladolid	4	4	4	6	6	6	6	7	6	5	6	4	4	4	0	0	4	4	5	4	4	0	4	4	0	4
2	4	University of Valladolid	15	1	10	7	7	1	7	4	6	1	5	4	3	4	4	4	4	5	4	4	4	4	4	4	0	4
1	4	University of Valladolid	9	3	7	2	3	1	4	7	0	7	7	7	7	7	4	6	7	7	7	4	4	6	6	2	0	3
2	7	Universidad de Valladolid	4	4	3	7	7	6	7	0	7	1	2	4	4	4	4	3	3	4	4	3	4	4	4	4	4	4
1	3	Universidad de Valladolid	15	1	4	7	4	3	4	6	5	6	5	4	3	4	5	4	4	4	4	4	4	4	4	4	4	4
2	7	Universidad de Valladolid	5	4	6	7	7	7	7	7	7	5	5	4	4	4	4	4	4	4	4	4	4	4	4	4	4	4
1	8	Universidad de Valladolid	17	1	1	5	2	2	3	3	1	7	7	7	7	7	7	7	7	7	7	7	7	7	7	7	0	5
1	6		4	4	6	7	4	4	4	4	4	7	7	4	4	5	6	6	7	5	4		4	4	4	4	5	4
1	2	Universidad de Valladolid	15	1	1	7	0	2	4	5	7	1	0	4	4	4	6	4	4	4	6	4	4	4	4	4	0	4
1	5	Universidad de Valladolid	0	3	6	1	1	1	1	7	1	7	6	6	4	7	6	6	6	6	6	5	6	4	6	4	3	4
1	4	University of Valladolid	7	3	6	7	4	2	6	6	5	3	6	4	5	4	5	4	4	4	4	4	6	5	4	4	0	4
1	3	Universidad de Valladolid	15	1	2	7	5	4	5	7	7	3	6	4	4	4	4	4	4	6	4	4	4		4	4		4
2	9	Universidad de Valladolid	4	4	10	7	2	2	2	6	6	2	2	4	4	4	4	4	4	4	4	4	4	4	4	4	4	4
2	6	University of Valladolid	9	3	7	6	5	6	5	6	7	3	6	5	4	5	6	5	4	5	4	4	4	5	4	4	0	4
2	2	Universidad de Valladolid	15	1	4	6	4	4	4	5	5	1	1	4	4	4	4	4	4	4	4	4	4	4	4	4	0	4
2	9	Universidad de Valladolid	4	4	9	6	6	2	3	6	6	2	6	4	4	4	0	0	4	4	4	4	4	0	4	4	0	4
2	11	University of Valladolid	4	4	9	5	3	1	6	5	1	5	6	6	5	6	6	7	7	6	6	4	5	6	0	2	3	4
2	2	Universidad de Valladolid	15	1	6	6	0	5	5	6	6	7	0	4	4		6	5	3	0	0	3	4	0	0	5	0	3
2	7	Universidad de Cádiz	5	4	1	4	3	6	6	3	3	5	5	4	4	4	4	4	4	4	4	4	4	4	4	4	0	4
3	6	University of Valladolid	4	4	6	6	0	4	4	2	7	2	2	4	4	4	4		4	4	4	4	4	4	4	4	4	4
2	8	universidad de valladolid	7	3	9	6	5	2	0	0	3	7	7	0	0	0	0	0	0	0	0	0	0	0	0	0	0	0
1	3	Universidad de Valladolid	9	3	8	6	5	5	5	6	5	7	7	6	6	7	7	6	6	7	7	4	6	6	6	2	3	5
2	3	Universidad de Valladolid	15	1	7	7	7	6	6	6	6	2	5	4	4	4	4	4	4	4	4	4	4	0	4	4	0	4
2	6	University of Valladolid	6	4	10	7	4	4	5	5	5	2	6	4	4	4	4	4	4	4	4	4	4	4	4	4	4	4
1	4	University of Valladolid	7	3	7	7	7	2	7	7	7	1	2	6	4	4	6	5	6	6	4	4	4	4	4	4	4	4
2	3	UVa	15	1	2	7	7	5	6	4	4	6	6	4	4	4	3	4	3	5	5	4	4	4	4	3	3	5
1	5	Universidad de Zaragoza	7	3	7	2	1	6	5	6	1	7	7	3	2	7	6	4	6	6	6	4	7	4	6	2	2	4
2	2	Universidad de Zaragoza	15	1	7	7	0	5	7	7	7	1	0	4	4	4	4	4	4	4	4	4	4	4	4	4	4	4
2	5	CNIC	10	3	2	6	6	4	6	6	6	6	6	4	4	4	4	4	4	4	0	4	5	5	5	4	0	4
1	10	University of Zaragoza	6	4	7	6	6	6	6	6	6	2	6	4	4	4	5	4	4	4	4	4	4	4	4	4	4	4
1	4	The Francis Crick Institute	11	2	1	5	6	3	5	4	4	6	7	4	4	4	6	5	6	6	4	4	4	4	6	4	4	4
1	5	Centro Universitario de la Defensa	7	3	9	6	4	1	0	5	3	2	7	4	4	5	5	5	3	4	3	4	4	4	3	3	0	4
2	8	University of Malaga	4	4	1	7	7	4	4	7	7	6	6	4	4	4	5	4	5	4	4	4	5	5	5	4	0	4
1	5	Universidad de Zaragoza	7	3	9	7	7	0	6	6	5	5	7	4	4	4	0	4	5	5	4	4	6	0	4	4	0	4
1	3	Universidad d Zaragoza	13	2	4	3	5	1	5	6	2	7	7	7	6	6	6	6	7	7	7	4	4	0	6	4	0	4
2	7	UNIVERSIDAD DE ZARAGOZA	7	3	9	7	4	4	4	6	6	1	2	4	2	4	6	4	4	4	4	4	4	4	4	4	4	4
1	2	ICMAT	15	1	9	4	5	5	5	5	5	7	7	3	0	4	0	5	6	7	4	4	0	0	5	1	0	4
1	4	IDIBAPS	15	1	1	6	5	1	4	5	5	2	5	4	4	4	5	4	4	4	4	4	4	4	4	4	4	4
2	4	Universidad de Zaragoza	12	2	6	4	5	5	2	5	3	7	7	5	2	6	6	0	4	4	5	0	5	3	6	2	0	5
2	3	CTTC	13	2	6	6	7	6	6	6	5	4	4	3	4	4	3	4	0	0	3	2	0	0	4	3	0	0
2	4	Instituto de Investigación en Ingeniería de Aragón (I3A) - University of Zaragoza	12	2	2	6	0	3	0	3	2	7	7	0	0	0	6		5	6	4	4	4	0	4	0	0	4
1	5	CICbioGUNE	12	2	1	4	3	6	4	5	5	6	7		3	4	6	4	5	5	4	4	5	4	4	3	3	3
1	6	CSIC	8	4	1	6	6	6	6	3	5	3	7	6	4	4	6	6	6	6	6	4	4	5	4	5	5	4
1	5	CIC bioGUNE	12	2	2	6	5	3	3	7	2	7	7	4	4	7	7	6	6	7	4	7	4	4	4	4	0	4
1	5	CSIC	13	2	1	5	4	4	2	4	2	7	7	4	4	6	6	4	6	4	5	4	4	4	4	3	5	4
1	9	CSIC	5	4	1	5	3	5	2	4	3	1	7	5	6	5	5	4	5	5	5	4	0	0	0	5	0	4
1	3	CSIC	15	1	1	6	7	4	4	7	6	1	6	4	4	5	6	4	5	6	6	4	4	4	5	4	4	4
2	8	CSIC	6	4	1	7	7	3	3	7	7	1	1	4	4	4	4	4	4	4	4	4	4	4	4	4	4	4
2	8	CSIC	8	4	1	7	6	4	6	6	6	5	5	4	4	0	0	0	4	4	4	4	4	4	4	4	0	4
2	4	Estación Experimental del Zaidín. EEZ-CSIC	13	2	1	3	4	7	5	7	6	7	0	4	4	4	5	5	4	5	5	4	4	5	4	3	3	3
2	8	CSIC	8	4	1	7	4	4	1	4	7	3	5	4	4	4	4	4	4	4	4	4	4	4	4	4	4	4
1	10	CSIC	4	4	1	2	4	3	2	3	2	6	6	6	7	7	7	7	7	7	7	6	7	7	7	7	0	7
2	9	CSIC	4	4	1	7	4	7	7	7	7	1	4	4	4	4	4	4	4	4	4	4	4	4	4	4	4	4
2	7	CSIC	8	4	1	6	6	5	6	4	4	3	6	4	4	4	6	5	4	6	4	4	4	5	5	4	4	4
2	6	High Scientific Research Council	8	4	1	6	4	3	5	3	3	6	6	5	4	4	4	5	5	6	5	4	5	5	5	4	4	4
2	5	Universidad de Sevilla	6	4	1	6	6	5	7	6	4	6	7	4	4	4	5	4	5	4	4	4	4	4	5	4	4	4
2	2	Centro Nacional de Biotecnología	15	1	1	6	5	5	5	6	6	7	7	0	0	4	5	0	5	6	5	0	5	0	0	0	0	5
1	3	University of Seville	15	1	1	5	4	5	7	7	5	5	7	6	4	6	7	4	6	7	7	4	4	5	7	3	4	4
1	6	Centro Nacional de biotecnologia CNB	13	2	1	7	5	5	6	6	6	1	5	4	4	4	4	4	4	4	4	4	4	0	4	4	4	4
2	1	University of Valencia	17	1	1	0	0	3	0	7	0	7	7	6	0	6	4	0	0	6	0	0	4	0	0	0	0	4
2	8	Universidad de Zaragoza	4	4	2	6	6	6	6	5	4	6	6	4	4	4	4	4	4	4	4	4	4	4	4	4	0	4
1	10	Centro de Investigaciones Energéticas, Medioambientales y Tecnológicas	8	4	1	6	6	6	6	6	4	2	6	4	4	4	4	4	4	4	4	4	4	4	4	4	4	4
2	8	University of Zaragoza	6	4	2	7	6	3	6	6	6	4	5	4	4	4	4	4	4	4	4	4	4	4	4	4	0	4
1	3	IBGM	15	1	1	3	4	2	2	1	1	6	7	4	4	5	5	4	4	4	4	4	4	4	5	4	0	4
1	4	University of Zaragoza	14	2	1	7	4	4	4	4	6	6	6	4	4	4	5	5	4	4	4	4	4	4	5	4	4	4
1	5	Universidad Autonoma de Madrid	7	3	1	6	6	5	6	5	3	2	4	5	5	4	5	5	5	5	5	4	4	4	4	4	4	5
2	6	CNB-CSIC	8	4	2	6	4	2	4	7	7	7	0	4	4	4	4	4	5	4	4	4	4	4	4	4		4
1	4	University of Zaragoza	15	1	2	6	2	1	2	5	3	7	7	6	5	6	5	4	5	6	4	4	5	5	5	2	4	4
1	3	Universidad Valladolid	15	1	6	7	7	6	7	7	7	1	0	4	4	4	4	4	4	4	4	4	4	4	4	4	4	4
1	7	CSIC	8	4	1	6	6	3	4	7	7	2	6	4	6	5	7	4	4	6	5	4	5	5	6	4	4	4
1	3	csic	15	1	1	7	7	7	7	7	7	3	6	4	4	4	4	4	4	4	4	4	5	0	5	3	0	0
1	5	University of Zaragoza	6	4	2	6	6	4	6	3	2	2	6	6	4	6	6	6	5	4	6	4	6	6	6	4	4	4
1	4	CNB	15	1	1	5	5	1	6	5	5	7	7	5	4	4	5	4	0	0	5	4	4	0	4	4	4	4
1	3	CNB-CSIC	13	2	1	2	2	2	6	4	3	7	7	4	4	6	6	4	4	6	6	5	6	4	6	3	3	3
2	6	CSIC	8	4	1	6	7	4	7	6	5	1	5	4	4	5	5	4	5	5	4	4	5	4	6	4	3	4
2	7	CSIC	13	2	1	6	5	3	6	0	4	5	6	3	4	4	5	4	5	4	3	4	4	0	4	0	0	0
2	3	Centro Nacional de Biotcnología	15	1	1	4	3	5	4	5	4	6	6	5	5	4	5	4	3	4	4	4	4	0	4	3	3	3
2	8	Centro Nacional de Biotecnología	8	4	2	3	4	1	3	4	4	3	2	5	4	5	5	5	4	4	5	4	4	4	4	3	3	3
1	5	IMDEA Nanociencia	13	2	1	6	4	2	5	7	6	7	7	5	4	5	6	4	4	5	4	4	4	4	4	2	4	4
1	3	National Center for Biotechnology	15	1	1	6	0	1	0	3	5	7	7	7	4	4	6	5	7	7	7	4	4	4	4	4	0	5
2	3	CNB	15	1	1	2	2	1	4	4	3	3	2	6	6	6	7	6	6	6	6	4	6	0	6	4	0	6
2	3	Centro Nacional de Biotecnologia	15	1	1	6	6	3	6	0	6	4	5	4	4	4	4	4	4	5	4	4	4	0	5	4	0	0
2	5	CNB-CSIC	11	2	1	7	6	5	6	7	7	6	6	4	4	4	4	4	4	4	4	4	4	4	4	4	4	4
1	3	CSIC	15	1	9	6	4	7	7	5	3	6	7	6	4	5	5	5	5	5	5	4	4	0	4	3	0	4
2	10	CSIC	8	4	1	7	4	0	4	4	4	6	6	4	4	4	4	4	4	4	4	4	4	4	4	4	4	4
2	2	CSIC	15	1	1	6	4	4	5	4	4	5	5	4	4	4	4	4	4	4	4	4	4	4	4	4	4	4
1	8	CSIC	8	4	1	5	3	3	3	3	3	7	7	5	4	5	6	5	5	6	5	5	5	5	5	5	0	0
2	7	CNB-CSIC	8	4	1	7	4	6	6	7	7	3	3	3	3	4	4	3	4	1	4	4	3	4	4	4	4	5
1	3	Spanish National Centre of Biotechnology	15	1	1	6	0	7	6	7	3	3	7	5	0	4	6	4	4	5	6	4	0	0	5	5	0	4
2	6	CSIC	6	4	1	7	7	7	5	0	7	7	7	4	4	4	4	4	4	4	4	4	4	4	4	4	4	4
2	3	n-life Therapeutics	12	2	1	3	3	6	6	7	3	7	7	4	4	4	4	4	5	5	4	4	4	4	4	4	0	4
1	5	Universidad de Zaragoza	7	3	2	1	2	1	2	3	0	1	1	6	4	4	6	4	5	7	5	6	7	7	6	1	0	4
